# Supplementary material for: Development and evaluation of a multiplex serodiagnostic bead assay (BurkPx) for accurate melioidosis diagnosis
Source: PLoS Negl Trop Dis. 2023 Feb 8;17(2):e0011072. doi: 10.1371/journal.pntd.0011072 (PMC9907819; doi:10.1371/journal.pntd.0011072)
Supplement: S1 Table — (XLSX) [file pntd.0011072.s002.xlsx]

## Sheet: S1 Table
Common protein name	K96243 locus tag	Concentration (ug/ml)	% purity
lipoprotein	BPSL0093	413	56
S-adenosylmethionine synthetase	BPSL0212	3825	34
FlgK	BPSL0280	833	90
hypothetical protein	BPSL0739	15	66
sucC	BPSL0779	116	31
IPMS	BPSL1201	652	51
ClpX	BPSL1404	339	42
Arg	BPSL1743	92	94
hypothetical protein	BPSL2005	136	21
hypothetical protein	BPSL2030	359	51
AhpC	BPSL2096	960	73
Enolase	BPSL2270	1060	74
PDHD	BPSL2299	380	85
efta	BPSL2499	4446	53
hypothetical protein	BPSL2520	1160	40
OmpA	BPSL2522	910	54
GroEL	BPSL2697	400	60
lipoprotein	BPSL2705	981	94
AhpC2	BPSL2748	1230	71
DNAk	BPSL2827	131	50
TPX	BPSL2987	470	94
Paaz	BPSL3041	1490	78
EfTu	BPSL3215	338	27
rpIL	BPSL3222	3199	82
PhAC	BPSL3234	57	27
fliC	BPSL3319	588	89
ATPase subunit beta	BPSL3396	189	66
ATP synthase F0F1 subunit alpha	BPSl3398	2170	27
hypothetical protein	BPSS0135	1070	97
lipopolysaccharide biosynthesis protein	BPSS0421	1595	30
GroS	BPSS0476	959	92
GroEL2	BPSS0477	850	63
hypothetical protein	BPSS0530	137	40
fructan beta-fructosidase	BPSS0542	1001	16
ATP/GTP-binding protein	BPSS1385	560	65
hypothetical protein	BPSS1516	1531	71
bopE	BPSS1525	13	58
ABC transporter ATP-binding protein	BPSS1652	720	73
MDH	BPSS1722	630	86
NADH	BPSS1769	166	53
hypothetical protein	BPSS1850	371	48
outer membrane porin protein	BPSS2160	364	45
FtsA	BPSS3021	450	26
