# Supplementary material for: Development and evaluation of a multiplex serodiagnostic bead assay (BurkPx) for accurate melioidosis diagnosis
Source: PLoS Negl Trop Dis. 2023 Feb 8;17(2):e0011072. doi: 10.1371/journal.pntd.0011072 (PMC9907819; doi:10.1371/journal.pntd.0011072)
Supplement: S2 Table — na = not applicable. Antigens for each antibody isotype are sorted from the highest to lowest AUC on day 21. (XLSX) [file pntd.0011072.s003.xlsx]

## Sheet: S2 Table
Antigen	Protein name	Bead region	Antibody response (IgG/IgM)	AUC (negative vs day 0)	95% confidence interval (negative vs day 0)	AUC (negative vs day 21)	95% confidence interval (negative vs day 21)
WCL 1026b	na	33	IgG	0.8941	0.8402 to 0.9481	0.9708	0.9442 to 0.9974
CPS	na	30	IgG	0.7815	0.6927 to 0.8702	0.93	0.8845 to 0.9755
BPSL2697	GroEL	12	IgG	0.8348	0.7596 to 0.91	0.9295	0.8818 to 0.9773
LPS B	na	54	IgG	0.775	0.6939 to 0.8561	0.884	0.8275 to 0.9404
LPS A	na		IgG	0.7533	0.6682 to 0.8385	0.8744	0.8161 to 0.9327
BPSS0477	GroEL2	30	IgG	0.7936	0.7113 to 0.8759	0.8632	0.7965 to 0.93
BPSL2096	AhpC	44	IgG	0.7273	0.6348 to 0.8197	0.8522	0.7859 to 0.9184
BPSS0476	GroS	14	IgG	0.7469	0.6633 to 0.8305	0.8379	0.772 to 0.9039
BPSS1652	ABC transporter ATP-binding protein	76	IgG	0.7739	0.6923 to 0.8555	0.8252	0.7521 to 0.8983
BPSL1201	IPMS	63	IgG	0.7238	0.6357 to 0.8119	0.817	0.7457 to 0.883
BPSL1743	Arg	78	IgG	0.7234	0.6345 to 0.8123	0.8142	0.742 to 0.8864
BPSS1769	NADH	61	IgG	0.7022	0.6118 to 0.7925	0.7976	0.7227 to 0.8726
BPSS0135	hypothetical protein	57	IgG	0.7488	0.6654 to 0.8322	0.7799	0.7028 to 0.857
BPSL3215	Eftu	26	IgG	0.7012	0.609 to 0.7934	0.7739	0.6935 to 0.8544
BPSS0530	hypothetical protein	57	IgG	0.6817	0.5822 to 0.7813	0.7633	0.6706 to 0.856
BPSL2499	efta	63	IgG	0.685	0.5905 to 0.7795	0.7546	0.6667 to 0.8425
BPSL0739	hypothetical protein	67	IgG	0.698	0.603 to 0.7929	0.7517	0.6579 to 0.8454
BPSL1404	ClpX	28	IgG	0.6467	0.5513 to 0.742	0.7389	0.6554 to 0.8224
BPSL2522	OmpA	46	IgG	0.6144	0.5134 to 0.7155	0.7269	0.6362 to 0.8177
BPSL0093	lipoprotein	55	IgG	0.6312	0.5342 to 0.7282	0.7254	0.6381 to 0.8126
BPSS0421	lipopolysaccharide biosynthesis protein		IgG	0.6482	0.5515 to 0.745	0.7249	0.6356 to 0.8142
BPSS1722	MDH	72	IgG	0.68	0.5894 to 0.7707	0.7209	0.6346 to 0.8073
BPSL2270	Enolase	36	IgG	0.6566	0.5603 to 0.7529	0.716	0.6278 to 0.8043
BPSS2160	outer membrane porin protein	48	IgG	0.6389	0.5409 to 0.7368	0.7145	0.6235 to 0.8055
BPSL2299	PDHD	67	IgG	0.653	0.5601 to 0.7459	0.7127	0.6254 to 0.7999
BPSS0542	fructan beta-fructosidase		IgG	0.7094	0.6168 to 0.8021	0.7074	0.6146 to 0.8001
BPSL2030	hypothetical protein		IgG	0.722	0.6335 to 0.8105	0.706	0.6164 to 0.7957
BPSS1525	bopE	36	IgG	0.6641	0.5703 to 0.7579	0.7055	0.613 to 0.798
BPSL3319	fliC	74	IgG	0.5838	0.4839 to 0.6836	0.6974	0.6023 to 0.7924
BPSl3398	ATP synthase F0F1 subunit alpha		IgG	0.6722	0.5773 to 0.7672	0.6901	0.5982 to 0.7819
BPSL2827	DNAk	46	IgG	0.6462	0.5525 to 0.7398	0.6822	0.5919 to 0.7725
BPSS1516	hypothetical protein	76	IgG	0.6325	0.5354 to 0.7296	0.6805	0.5856 to 0.7754
BPSL2987	TPX	18	IgG	0.6292	0.5331 to 0.7253	0.6605	0.5673 to 0.7538
BPSL2705	lipoprotein		IgG	0.6606	0.5673 to 0.754	0.6467	0.5521 to 0.7412
BPSL3041	Paaz	21	IgG	0.5833	0.4846 to 0.6819	0.6365	0.5418 to 0.7311
BPSL3396	ATPase subunit beta	44	IgG	0.5631	0.4633 to 0.6629	0.6229	0.5255 to 0.7203
BPSL0212	S-adenosylmethionine synthetase		IgG	0.6389	0.5416 to 0.7362	0.6227	0.5254 to 0.72
BPSS1385	ATP/GTP-binding protein	42	IgG	0.5596	0.4606 to 0.6586	0.616	0.5201 to 0.7119
BPSL2748	AhpC2	44	IgG	0.5572	0.4574 to 0.657	0.6129	0.5166 to 0.7092
BPSL2005	hypothetical protein		IgG	0.5959	0.4944 to 0.6975	0.598	0.498 to 0.6979
BPSL0280	flagellar hook-associated protein 1 FlgK	42	IgG	0.5227	0.4198 to 0.6256	0.5886	0.4874 to 0.6899
BPSL3234	PhAC	64	IgG	0.5318	0.4323 to 0.6313	0.5884	0.4918 to 0.685
BPSL2520	hypothetical protein	72	IgG	0.5301	0.4281 to 0.632	0.5677	0.4644 to 0.671
BPSL3222	rpIL		IgG	0.5437	0.4451 to 0.6422	0.5673	0.4691 to 0.6655
BPSL0779	sucC	55	IgG	0.5046	0.4032 to 0.606	0.5541	0.45 to 0.6581
BPSS3021	FtsA	51	IgG	0.5077	0.4063 to 0.609	0.5481	0.4486 to 0.6476
BPSS1850	hypothetical protein BPSS1850	51	IgG	0.5287	0.4236 to 0.6337	0.5035	0.3997 to 0.6072
WCL 1026b	na	33	IgM	0.8218	0.7488 to 0.8948	0.9167	0.8674 tp 0.9661
CPS	na	30	IgM	0.7389	0.6463 to 0.8314	0.8809	0.8204 to 0.9413
BPSL2697	GroEL	12	IgM	0.7109	0.6219 to 0.7999	0.8118	0.739 to 0.8845
LPS A	na		IgM	0.6884	0.5983 to 0.7785	0.7831	0.7043 to 0.8619
BPSL2096	AhpC	44	IgM	0.6624	0.5691 to 0.7558	0.7646	0.6844 to 0.8448
BPSS1385	ATP/GTP-binding protein	42	IgM	0.6782	0.5872 to 0.7692	0.7361	0.6524 to 0.8198
BPSS0135	hypothetical protein	57	IgM	0.656	0.5623 to 0.7497	0.7232	0.6363 to 0.8101
LPS B	na	54	IgM	0.6187	0.5223 to 0.715	0.706	0.6174 to 0.7946
BPSS1652	ABC transporter ATP-binding protein	76	IgM	0.61	0.5133 to 0.7068	0.7048	0.6155 to 0.7941
BPSL1743	Arg	78	IgM	0.6252	0.5295 to 0.721	0.6968	0.6074 to 0.7862
BPSL2299	PDHD	67	IgM	0.6109	0.5144 to 0.7074	0.695	0.6051 to 0.7849
BPSL1201	IPMS	63	IgM	0.612	0.5149 to 0.709	0.6913	0.6008 to 0.7817
BPSS0421	lipopolysaccharide biosynthesis protein		IgM	0.6659	0.5746 to 0.7572	0.6905	0.6014 to 0.7797
BPSS1769	NADH	61	IgM	0.6045	0.5079 to 0.7012	0.6862	0.5959 to 0.7766
BPSS1722	MDH	72	IgM	0.5897	0.4922 to 0.6872	0.6809	0.5895 to 0.7722
BPSL0093	lipoprotein	55	IgM	0.5919	0.4941 to 0.6896	0.6801	0.589 to 0.7713
BPSL2987	TPX	18	IgM	0.6402	0.5444 to 0.736	0.6763	0.5843 to 0.7684
BPSL3234	PhAC	64	IgM	0.6006	0.5037 to 0.6974	0.672	0.5798 to 0.7643
BPSL2270	Enolase	36	IgM	0.6305	0.5357 to 0.7253	0.6711	0.5795 to 0.7626
BPSL1404	ClpX	28	IgM	0.5848	0.4873 to 0.6823	0.6691	0.5775 to 0.7608
BPSL3222	rpIL		IgM	0.6628	0.5434 to 0.7823	0.6688	0.5489 to 0.7886
BPSL3215	Eftu	26	IgM	0.5774	0.479 to 0.6758	0.6684	0.5761 to 0.7608
BPSL2827	DNAk	46	IgM	0.6398	0.5442 to 0.7354	0.6671	0.5741 to 0.7601
BPSL2030	hypothetical protein		IgM	0.6862	0.5971 to 0.7754	0.6644	0.5724 to 0.7563
BPSS0542	fructan beta-fructosidase		IgM	0.6524	0.5593 to 0.7454	0.6505	0.5565 to 0.7444
BPSS0477	GroEL2	30	IgM	0.615	0.5162 to 0.7139	0.646	0.5464 to 0.7456
BPSl3398	ATP synthase F0F1 subunit alpha		IgM	0.6378	0.5428 to 0.7328	0.6438	0.5477 to 0.7398
BPSL2748	AhpC2	44	IgM	0.6048	0.508 to 0.7015	0.6401	0.5461 to 0.7341
BPSS3021	FtsA	51	IgM	0.5965	0.4994 to 0.6937	0.6396	0.5452 to 0.734
BPSL2005	hypothetical protein		IgM	0.6068	0.5107 to 0.7029	0.6237	0.5285 to 0.7188
BPSS0476	GroS	14	IgM	0.5599	0.4617 to 0.6582	0.6196	0.5243 to 0.7149
BPSL3041	Paaz	21	IgM	0.6109	0.5144 to 0.7074	0.6109	0.5144 to 0.7074
BPSL3319	fliC	74	IgM	0.5377	0.4378 to 0.6376	0.6067	0.5072 to 0.7063
BPSS0530	hypothetical protein	57	IgM	0.5638	0.4653 to 0.6623	0.5866	0.4885 to 0.6848
BPSL2705	lipoprotein		IgM	0.5861	0.489 to 0.6833	0.5858	0.4872 to 0.6843
BPSS2160	outer membrane porin protein	48	IgM	0.5173	0.4184 to 0.6161	0.5758	0.4774 to 0.6741
BPSL0739	hypothetical protein	67	IgM	0.5496	0.4507 to 0.6485	0.563	0.4637 to 0.6623
BPSS1516	hypothetical protein	76	IgM	0.531	0.4319 to 0.6301	0.5541	0.4547 to 0.6535
BPSS1525	bopE	36	IgM	0.5535	0.4544 to 0.6525	0.5504	0.4503 to 0.6506
BPSS1850	hypothetical protein	51	IgM	0.5396	0.4415 to 0.6377	0.5435	0.4432 to 0.6438
BPSL0280	FlgK	42	IgM	0.5038	0.4047 to 0.6029	0.5426	0.4432 to 0.642
BPSL2520	hypothetical protein	72	IgM	0.5657	0.4678 to 0.6636	0.5414	0.4418 to 0.6411
BPSL0212	S-adenosylmethionine synthetase		IgM	0.5573	0.4595 to 0.6551	0.5394	0.4403 to 0.6384
BPSL3396	ATPase subunit beta	44	IgM	0.5462	0.4473 to 0.6451	0.5386	0.439 to 0.6382
BPSL0779	sucC	55	IgM	0.5383	0.4402 to 0.6364	0.5341	0.4344 to 0.6338
BPSL2499	efta	63	IgM	0.5586	0.4601 to 0.6571	0.5323	0.432 to 0.6326
BPSL2522	OmpA	46	IgM	0.547	0.4479 to 0.6461	0.5183	0.4177 to 0.6189
						14
