# Supplementary material for: Development and evaluation of a multiplex serodiagnostic bead assay (BurkPx) for accurate melioidosis diagnosis
Source: PLoS Negl Trop Dis. 2023 Feb 8;17(2):e0011072. doi: 10.1371/journal.pntd.0011072 (PMC9907819; doi:10.1371/journal.pntd.0011072)
Supplement: S3 Table — DPMS = Darwin Prospective Melioidosis Study. (XLSX) [file pntd.0011072.s004.xlsx]

## Sheet: S3 Table
AbResponse	Individual ID1	Group	SubGroup	1026bWCL	CPS	LPSA	LPSB2	BPSL2697	BPSL2096	BPSS1652	BPSL1743	BPSS0476	BPSS0135	BPSL2299	BPSL3222	BPSL2987	BPSL3041	BPSL3215	BPSL1404	BPSL2270	BPSS1385	BPSL2748	BPSL2827	BPSS3021	BPSL0093	BPSS1769	BPSL1201	BPSL3234	BPSS1722	BPSL2522	BPSS0477	BPSS1525	BPSL0280	BPSL3396	BPSS2160	BPSS1850	BPSL0779	BPSS0530	BPSL2499	BPSL0739	BPSL2520	BPSL3319	BPSS1516	BPSL2005	BPSL0212	BPSS0542	BPSS0421	BPSL2705	BPSL2030
IgG	S00045	Neg	IgG False Positive	192	244	1716	2482	497	1473	956.5	1457.5	1538	817	777.5	1720.5	690.5	812	706	572.5	487	1695.5	595	558	983.5	929	899	551	2497.5	559	3257	552	594.5	188	2472	2871.5	6605.5	1170	994.5	2460	907	5174	1032	1035	1420.5	4282	4087	3448	243.5	491
IgG	S00056	Neg	IgG False Positive	277	33	512	611	578	396	1198	364	364	335	306	16864	244	194.5	450	219	182.5	711	187	318	374.5	480.5	356	230	427	307.5	1047	1271	312	165	451.5	1378	1386	370	399	170	370	1381	1952	614	143.5	61	200.5	470	33	66
IgG	S00061	Neg	IgG False Positive	237	473.5	7503	4987	430	384	857	414	534.5	663	410	5298	386	362.5	331.5	250	181	762	226	250	335	412	375	249	620.5	276	1267	625.5	416	258	366.5	1939	3687	264	486	200.5	309	2127	3308	517	365	317	463	851	109	131
IgG	S00073	Neg	IgG False Positive	568	351.5	2240.5	3635	1732	1273	9904	1191.5	868	980	1086	7976	877.5	1338	870.5	546	693	2368	663	363.5	1232	2402	3114.5	817	3887.5	604	2311.5	1969	535.5	204	1171.5	4235	8529.5	794	1179.5	593.5	958	5764	451	2651	721	735	603	1594.5	97	235.5
IgG	S00076	Neg	IgG False Positive	58.5	18	2177	1603	168	291.5	282	529	292.5	336.5	183	6511	437.5	357	212	133.5	197	652	191.5	97.5	433	272	196	136	628	151.5	1336	313	186	81	524.5	889	1165.5	200	228.5	137.5	168	1420	389.5	355	246.5	164	385.5	652	37	142.5
IgG	S00118	Neg	IgG False Positive	186	325.5	2262	1337	649.5	841.5	1331	445	716	440	619.5	6042	479.5	710	379	339.5	313	1463	368	400	712	616.5	584	331	1473	384	2208	1252	246.5	124	1238	1514	3558	299	560	216	293	3666	365	420	375	201	407	946	52	151
IgG	S00127	Neg	IgG False Positive	80	35	1783	996	465	519	1832	298.5	345	153.5	176.5	1305.5	518	760	303	149.5	360	1578	341	204	815	445	587.5	149	2169	96	2052	763	292	118	760	2072	5747	459	521	247	327.5	4077	367.5	524	670	183	372.5	955	38.5	152
IgG	S00136	Neg	IgG False Positive	97	52	799.5	1448	587.5	328.5	1343	359	350	281.5	311	18032	318.5	144	325	197	100.5	457.5	149	290	295	338.5	335.5	266	258	259	800	1216	193	109	313	717	3499	376	252	348	176	1497	933	211	145	71	249.5	308	41	73
IgG	S00142	Neg	IgG False Positive	449	76	1159	2536	255	309	665.5	409	410	435	413	668	195	384	725	223	366	532	172.5	110.5	325	458	288.5	302	593	401.5	1047.5	227	247	69	325	1223.5	1855	223	442	192	350	1475	760.5	527	324	150	452	750	45	171.5
IgG	S00146	Neg	IgG False Positive	293.5	115	1789	1234	503.5	998	874	629	539	553.5	515.5	17818.5	585	834	556	400	912	1888	510.5	332.5	891	1277.5	725	421	2808.5	391	479.5	171	123	94	266	1049.5	1420	545	283	132	170.5	1897	504	424	598	409.5	822	1655	140	301
IgG	S00156	Neg	IgG False Positive	225	544	1073	1352.5	427	471	705	455	377	370	523.5	15879	247	292	359.5	270	232	638.5	194.5	136	408	467	336	317	575	441.5	3972	2064	377.5	180	927.5	1666	4926.5	517	752.5	591.5	512.5	2567	1221	825	467	274	732.5	964	92	171
IgG	S00198	Neg	IgG False Positive	150	22	652.5	526	258	186.5	205.5	347.5	354	255.5	213	687	108	122	143.5	124	183	166	89	89	91	162	126	210	151	148.5	1137	1541.5	282	63	444	815	5442	358	478	280.5	377	864.5	215	286	174	72.5	411	338	47	75
IgG	S00245	Neg	IgG False positive	291	26.5	827	2075.5	607	1389	942	770	666.5	582.5	842.5	16809	1212	1084	606	424	571	2717	639	319.5	1157	913	778	400	3423	424.5	1566.5	595	260	197.5	952	1419	5061	717.5	415	233	258	4721	1045	662.5	432	253.5	573.5	1682.5	74	250.5
IgG	S00292	Neg	IgG False positive	366	393	746.5	1206	1094	520	2179	641	398	422.5	530	1846	540	530	482	366	341	961	339	519	454	607.5	767	315	1151	449	1187	1040	396	75	555	1624.5	2589.5	185	445.5	274	453.5	1539.5	1166	826	460	442	595	1092	38	211
IgG	S00300	Neg	IgG False positive	297	110	760	743.5	791	624.5	6037	430	1033.5	261	316	11508	785	926	792	401	436	2251	485.5	388	1089	1060	1146	328	2415	193	994	744	379	124	1352.5	4100	4477.5	965	569	341	464	3869	216	938	452	297	536	1320	30	355.5
IgG	S00311	Neg	IgG False positive	159.5	191	692	775	1198.5	642	3300	289	376	198	255.5	18735.5	515	909	445	257	365	2424	370	196	890.5	1123	1023	211.5	2908	139	1422.5	1901	110	159	1631.5	2401	2992.5	327.5	496	174	255	3673	630	984.5	356	187	364.5	1392	30	154
IgG	S00325	Neg	IgG False positive	455	159	737	577	971	785	1155	334	596	458.5	339.5	19203	264	340	265.5	224	334	818	255	438.5	618	454	692	384	762	246.5	3445	3743.5	5825	212	1013	2404	3488.5	1520	529.5	399	573	1685	1306	645	423	297	468.5	1027	139	212.5
IgG	S00340	Neg	IgG False positive	1332	218	1259.5	1744	2867	445	2466	653	5715	456	442	17011	371	401	1180.5	305	239.5	1198	244	610.5	544	501.5	727.5	429	973	299.5	1572.5	5893	308	161	495	2179	4791	501	576.5	451.5	481.5	2120.5	1331.5	540	348.5	228	509.5	1145.5	49	347
IgG	S00343	Neg	IgG False positive	248	75	746	595	1839	432	8562.5	273	678.5	295	299	12729	306	362	261	171	223	959	206	184	570	471	1981	794	803	243	975	1659	235	172	366	2576	2391	209	456	249	353	2336	745	628	214.5	201.5	259	1154.5	33	158
IgG	S00359	Neg	IgG False positive	498	425	653.5	1781	1676.5	1382.5	1459	1973	1214	713	700	4808.5	932	1089.5	884	623.5	686	2499.5	786	371	1375.5	1042	750	437	3044	430	2062	1752	260	163	834	1719	8509	836.5	537	208.5	355	4402	223	715	463	1009.5	795	1726.5	174.5	300
IgG	S00362	Neg	IgG False positive	1409	71.5	334.5	554	3654	552	5177	493	688	264	558.5	6511	374.5	536	458	356.5	324.5	1357.5	331	670.5	733.5	843	1237	288	1363	329	872.5	7199	284	148	831.5	2668.5	7488	398	876	512.5	587	3019.5	313.5	885	279	406	460	1129.5	29	133
IgG	S00274	Neg	IgM False Positive	462.5	63	1231	1919.5	759.5	697.5	740	776.5	1203	826	846	728	408.5	384	629	472	294	326	176	279	168.5	636	448.5	407	465	548	1101	1393	259	83	562	1118	1908	1043	407.5	371	434	1303	260.5	678	385	607	525	599	49.5	148.5
IgG	S00280	Neg	IgM False Positive	299	100	2061	1974	488.5	413	951	724	228	603	771	163	395.5	230.5	538	340	128.5	424	125.5	94	308.5	599.5	509	413	413.5	489.5	823	432.5	148	59	246	866.5	1038.5	120.5	189	259	214.5	1156	391.5	196	172.5	85	203	375.5	98	108.5
IgG	S00286	Neg	IgM False Positive	236	68	1023	2013	965	457	504	795.5	1249.5	850	501	220.5	303	185	428	455	343	304.5	188	133	145	596.5	372	1111.5	329	409	1863.5	1195	190	85	492	873	3716	282	210	158	221	1102	356	839.5	179	370	533	633.5	58	358.5
IgG	S00287	Neg	IgM False Positive	590	32	1021	723.5	1748	1026.5	1967.5	494	942	558	529	906.5	485	417	403	324.5	221	687.5	159	247.5	314	433	535	288.5	663	366	1470	2955	720	94	636	1716	4087	222	389	293	333.5	1432	522.5	1012.5	299	287.5	681	1156.5	143	720
IgG	S00289	Neg	IgM False Positive	368.5	58	1568	1185	667.5	1135	2076	669	548	494	430	6665	612	834	376	308	365	1184.5	958	194	606	489	642.5	276.5	1597	286	535	485	132	68.5	257	1092	1820.5	136	277.5	127	194	1819	200	258	270	384	393	843	54	159
IgG	S00295	Neg	IgM False Positive	195	222	674	494	474.5	539.5	641.5	438	349.5	302	433.5	10757	601.5	510	659.5	272	469	1286.5	446.5	229.5	933.5	1689.5	450	302	1440	294	1806	269	230	147	340	1333	4247	255	582	357	348	2507	361.5	1656	537	324.5	439	1435	42	507
IgG	S00317	Neg	IgM False Positive	204	54	1333	2560	586.5	577	978	540	741	340.5	399	4482	398	235	513	455	192	466.5	243	2157	263.5	445	352	290.5	468	279	2644	529.5	156	292	790	2093	8738	627	323	168	263	1345.5	198	572.5	248	155.5	529	664	72.5	175
IgG	S00344	Neg	IgM False Positive	321.5	213	5885	3079	822	376	1249	830	896	601	560	6578	513	274	649	377	360	707.5	381.5	269.5	578.5	1714.5	402	379	587.5	485	1424.5	1185	236	96	553	895	2125.5	179	471	169	268	1460	181.5	1819	189	231	410.5	671	284	680
IgG	S00406	Neg	IgM False Positive	344	251	4303	2903.5	580.5	510	862	715	1303	1172	779	12676.5	2069	370	658.5	479	252	765	313	1151	500	907	629	498	698	558.5	4979	634	256	188.5	2623	2338.5	4195	555	518	164	432.5	1693	696	656	326	498.5	465.5	1073	660	358
IgG	S00083	Neg	IgM False Postive	289	142	2681	3211.5	644	508.5	761	792	829	760	761	727	271	274.5	508	428	360	468	175	161.5	247	524	506.5	414.5	506	576	1989	1945.5	704	97	1271	2591	2126	329	732	355	529	1390	389	735.5	440.5	239	922.5	1298	93	135.5
IgG	S00086	Neg	IgM False Postive	163	167	1730	888	192	293	311	450	2613	524.5	341.5	185	145	131	285.5	231	187	184	118	96	108	559	317	303	275	375	2581	518	356	65	884.5	2221	1638	2343	493	375	508	2714.5	277.5	1709.5	490	406	1103	749.5	62.5	214.5
IgG	S00101	Neg	IgM False Postive	205	568.5	851	797	210.5	369.5	255	398	442.5	337	299.5	1847	127.5	115.5	256.5	192	178	209.5	105	75	111	310	219	210	202	234.5	1644	2793	202	60.5	550	756	2191	204	205	138	306	761.5	211	301.5	153	130	313	392.5	53.5	157
IgG	S00104	Neg	IgM False Postive	101	28.5	1258	746	175	261	340	431	297	332	417	68	142	90	307	281	89.5	131	101	90	72	286.5	201	214	188	330	2312	2398.5	4905.5	94	2394	1586	2865	619.5	697	383	534.5	1901	592.5	852	227.5	202	588.5	900	69	217.5
IgG	S00126	Neg	IgM False Postive	180	304	1654	1344	252	367	408	649.5	866	662	438.5	3537.5	309	356	534	384	222	264.5	122	114	175	364	293	523.5	321	398	875	313	245.5	123.5	547	1229	1547	357	367	241	314	2091	218	558	368	333.5	409	742	80.5	135
IgG	S00130	Neg	IgM False Postive	126	51	1094	1523	256	677.5	500	536	643.5	454	532	470	228	138	318.5	331.5	126	225	166.5	249	147.5	430	270.5	279	292	364	1204.5	255	299.5	58.5	453	1032.5	3041	364.5	356	247	276	702.5	179	544.5	219	178	301	510	48	140.5
IgG	S00144	Neg	IgM False Postive	349	2240	1969	2938	627	1299	887	1045.5	582.5	922	918.5	317.5	669	508	1273.5	565.5	521	862	455	261.5	782	913	593	538	1171	669	1626	420	614	86	1675	1333.5	1944	502	358	252	294	1642	487	484	257	226	428.5	803	57	142
IgG	S00148	Neg	IgM False Postive	417	131	930	989.5	672.5	753	704.5	1054.5	1365.5	584.5	820	2748.5	577.5	267	702	418	286	474	241	112.5	323	655.5	474	437.5	655	569	2733	1197	489.5	80	1594	1720.5	2001	454	497	271	558	1957	338	476.5	386.5	219.5	562	878	90	187
IgG	S00150	Neg	IgM False Postive	240	41.5	1541.5	1504	500	1581	825	1484	789.5	858	793	6008	534	600	758	534.5	393.5	1132	342	234	529.5	817	691	557	1433	566	862.5	369.5	341	89	808	1158	4249	307	441.5	219	512	1989	154	465	413	773	535	882	47	159
IgG	S00151	Neg	IgM False Postive	325	64	1821.5	1618	768	1183.5	862	1345.5	1979.5	962	806.5	1860	606	902	2045	554	564.5	1533	543	722	599	770.5	682.5	842	1892	766	2167	601.5	360	90.5	1694	1674	1624	362.5	387.5	293	382	1737	206	348	408	380	658	2045	233.5	1898
IgG	S00015	Neg	Low Neg IgG	70	25	401	841	129	177.5	808	279	174.5	159	206.5	500	237	197.5	217	127	197.5	567	347	103	637	279	150	99.5	299	115	1485	132	168	90	280	1010.5	3277	360	260	146	192	1156	67	254	635	93	289.5	438	32	101.5
IgG	S00021	Neg	Low Neg IgG	59	102	216	486	291	180.5	2044.5	232	184.5	174	195.5	629	320	133	152	101	101	294.5	95	62.5	147	192.5	332	145	242	171	1315	389	176	53	220.5	935	1748	93.5	260	148	192	802.5	124	188	205	221	229	414.5	52	99
IgG	S00022	Neg	Low Neg IgG	118	41	314	763	418.5	594.5	1022	492	313	385	432	1357.5	299.5	613	477	350.5	345	1327	360	233.5	743	536	531	292	1425	320	855	384.5	297	119	482.5	1317	4093	215	358	190	248.5	2984	182	335	465	270	630	1349	143.5	221
IgG	S00025	Neg	Low Neg IgG	208	19.5	284	245	827	822.5	2317	444	265	337.5	224	753.5	313.5	441	273	161	283.5	717	209.5	316	471	322.5	646	385	936	163	632	3289	273	76	426	1253	2424.5	177	569	389	372	1634.5	202	655	299	214	476.5	943	62	136
IgG	S00033	Neg	Low Neg IgG	155	27	168	401	268	540.5	395	436	223.5	226	260	2537.5	370	520	304	193.5	265	1001.5	276	165	541	387.5	333.5	184	1628	158	846	263	224	160	975	1319	3349.5	265	446	180	285.5	2623	256	571	458	289	855	1312	44	120
IgG	S00034	Neg	Low Neg IgG	108.5	22	481	376	387.5	614	1161	402	803	336.5	341	2066	294	341	291	367	478.5	867.5	270	244.5	436	811	375	203.5	771.5	244	2223	777	187	70	324	1652.5	2066	213	313.5	155	249	1465	102	907	362	239	1341	1577	78	1043
IgG	S00038	Neg	Low Neg IgG	125.5	582	631	1061.5	793	858.5	2150	606	337	470	429	544	489	504	539	270	447.5	869	321	159	625	500	640	315	1084.5	359	798	1099	212	97.5	310	1871	1478	565	348	188	268	1387	83	456	333	204.5	669	776.5	44	113
IgG	S00039	Neg	Low Neg IgG	130	64	1704	1293	228	250	342	524	404	450	440	489	166	179	304	1033.5	164	213	125	104	140	355	990	310	357.5	375	1394	432	446.5	73	496	1342.5	1549	307	312	170	272	687.5	1734	851.5	253.5	154.5	541	714	58	116
IgG	S00135	Neg	Low Neg IgG	63	110	249	608	353	238	2471.5	261	210	203	204	668	381	166	174.5	128	118	370	118	70	197	226	416	162.5	323	182	1745	403	148	59	244	914	2245.5	103	238	135	168	929.5	134	189	150	240	222	468.5	50	99
IgG	S00266	Neg	Low Neg IgG	87.5	177	250	314	279.5	424	441.5	339.5	329	248	392	1968.5	276	356	393	212	172	508	141	126	335	658	270	225.5	739	219	968.5	537	336	69	290.5	876	3428	184	323	205	329	1460.5	590.5	672	232	131	277	638.5	41	107
IgG	S00279	Neg	Low Neg IgG	75	26	465	479	303.5	177	602	210	301	216	161	101	124	88	145	131	83	167	1169	54	92	221	186	156.5	136	129	773.5	525	165.5	64	265.5	526	1086.5	83	157	104	136	290	321	204	106	163	272.5	578	70	155
IgG	S00298	Neg	Low Neg IgG	101	192	199	325.5	487	257	296	356.5	459	374	154.5	623	665	589	241	230	294.5	642	325	161.5	409	256.5	229	374	753	131	503	696	155.5	52	1128	400.5	4893.5	110	210	124.5	159.5	1099	204	169.5	161.5	106.5	331	585.5	489	116
IgG	S00345	Neg	Low Neg IgG	117.5	113	303	605	470.5	324	587	464.5	321.5	528	520	2215	131.5	117	423	281	313	681	110	74	86	381	363	327	281.5	426	569.5	769	136	56	327	660	1039	167	162.5	124	172	508	203	536	107.5	107	269	427	34	106.5
IgG	S00355	Neg	Low Neg IgG	67	32	331	690	160	349	187	248.5	236	201.5	166	162.5	138	109	197	176	91	119	177	120.5	92	225	131	123	137	164	839.5	162	114	39	159	630	765	126	150.5	149	137	286	105	348	111	269.5	200	287	165.5	81.5
IgG	S00366	Neg	Low Neg IgG	116	112	377	506.5	373	201	690	285	372.5	196.5	163	700.5	172	103	170	150.5	53.5	140	78	96	81	324	145.5	227	103.5	116	734.5	426	108	33	193	617.5	515	106	97	68	126.5	228	79	337	92	51	196	387	44	79
IgG	S00389	Neg	Low Neg IgG	106	29	395	307	253	462	327	326.5	221	259	250	840	252	456	210.5	195.5	241.5	670	226	114	402.5	294	237.5	147	1026	171	663.5	331	100	75.5	1017	786	2665.5	170	198	118	164	1303	157.5	177	234	172	343	847	34	129
IgG	S00397	Neg	Low Neg IgG	66.5	71	844	544	339.5	193.5	908	269	159	213	256.5	532.5	218	118.5	188	154	159	207	63	221.5	98	216	364.5	220	239	509	549.5	305.5	95	36	230.5	818	3008	79	430.5	122	147	383	372	193	99	150	777	287	26	97.5
IgG	S00404	Neg	Low Neg IgG	179	99	461.5	374.5	200	333	304	1199	170	128	152	498	327	464	227	142	255	935	266	229	555.5	309	286	131	1510.5	98	677	198.5	110	88	324.5	1336	4029	145	273.5	137	167	2039	51	242	214	122	353	796.5	40	113
IgG	S00019	Neg	Low Neg IgM	92	119	899	620	203.5	332	327.5	356	244	321.5	381	1569	209	259.5	406	231	195	540	184.5	102.5	242.5	361	251	236	592	284	599	520	246	85	1080.5	1022	1501	185	376.5	1124	286	1504	103	502	441.5	297	927.5	1252.5	46	118
IgG	S00027	Neg	Low Neg IgM	82	33	1551.5	917	448	442	1624	271	294	153.5	168	1265	440	672	250	145	349	1509	291	191.5	643.5	414	542.5	141	1768	100	1527	646.5	245	121.5	666	1951	4898	380	445	208	287.5	3836	327	430	768	217.5	483	1219.5	51	173
IgG	S00043	Neg	Low Neg IgM	140	24	136	215	211	454	328.5	318	467	260	189	5283	144	343	300	147	289	502	186	109	325	281	218.5	158	672	202.5	5211	1721	571	248	3145	4512	5394.5	809	1776	434.5	1348.5	4457.5	553.5	3271.5	334	312	656	937	47	256.5
IgG	S00168	Neg	Low Neg IgM	116.5	25	677	753	532.5	625.5	4962.5	348.5	331	181.5	282	11119	531.5	743	405	206	384.5	1860	392	299.5	860	530.5	931	232.5	2509	142	1513	731.5	286	151	519.5	2244	12811	269	513.5	240.5	312	4478	475	492	392	247	543	1223	45	148
IgG	S00172	Neg	Low Neg IgM	49	24	397	690.5	128	147	658	190	162.5	109.5	151	398	174.5	197	221	112.5	170	592	257	92	510.5	215	105	80.5	211	75	2990.5	193	262	137	329	1335	5868	675	401	216	254	1827	118	379	575	76	246	411.5	27	159
IgG	S00174	Neg	Low Neg IgM	97	392	524	486	298.5	489	807	466	394	513	635	832	215.5	253	455	370	227	1051	153	125.5	294	541	427.5	323	546	425	2308	521	418.5	134	1202.5	1646	3198	254	529	409	392	2392	524	516	306.5	327	456	731.5	52	121
IgG	S00175	Neg	Low Neg IgM	82	51	229.5	662	395	680	492	327	334	222	314	408	554.5	970	346	246	432	2169	396	197	754.5	542	555.5	214	3534	162	1438	261.5	168	113	357.5	1286	3333	221	408	190	207	3972	112	287.5	341	152.5	399	881	53	156
IgG	S00178	Neg	Low Neg IgM	84	34	1048.5	560	426	378.5	2243.5	283	201.5	223	309	2080	251	510	287	215	230.5	926	190	140	424.5	510.5	722	239	1090	199	6228	830.5	352.5	1266	432	3692	4866	244	774	306.5	521	3466.5	438	673	342	157	402.5	909	37	126
IgG	S00183	Neg	Low Neg IgM	321	96	7007	4427.5	1784	931	8559	409	362	432	537	1114.5	835	1030	478	276	512	2490.5	493	323	1170	743.5	2259.5	340	3540	294	877	1117	204	114	380	2032.5	3907	215	521.5	245	254	2717	529	348.5	419	215	452	1049	63	140
IgG	S00184	Neg	Low Neg IgM	108	17	332.5	1094.5	265	354	454	428	215	283	328	1429.5	1162	217.5	317	206	142.5	275	160	95.5	225	293.5	246	237	447	255	358	228	128	57.5	224	642	2048	152	211	95	178	637	220	182	183	132	208	331.5	41	63
IgG	S00187	Neg	Low Neg IgM	295.5	69	651.5	935	2258	559	2447	204	233	196	217.5	1826	198	315.5	262	149.5	212.5	821.5	211	2047	425	265	384	156	828	166	1591	9812.5	260.5	104	291	5492.5	4474	197	372	211	316	2264	663	416	250	144	397.5	864	39	230.5
IgG	S00188	Neg	Low Neg IgM	113	72	885	1147	333.5	252	259	203	162.5	241	205.5	138	280	177	244	143.5	1187	324	128	134	242	273	134	148	270	209	665	922	210	68	271	897.5	1219	182.5	227	129	212	1010	94	254.5	151	93	339	338	28	133
IgG	S00225	Neg	Low Neg IgM	127	32	1787.5	1031	385	429	645	309.5	241	318	244.5	2488	134	127	222	157	123	283.5	128.5	148	210.5	857.5	233	168.5	220	204	1206	944	196	66.5	322	745	1178	214	332.5	210	269	638	151	776	195	378.5	229	646	30	98
IgG	S00242	Neg	Low Neg IgM	382	39	570	1326	1514	787	1753	804	456	593.5	717	3569	277.5	245	810	704.5	159	600	201	120	451	567	635	502	757.5	627	731.5	1874	159	77	427	1391.5	2412	558	326.5	237	281	1589	264	270	169	257	209	475.5	43	107
IgG	S00252	Neg	Low Neg IgM	358	70	743	787	897	986	1002	490.5	460.5	339	475	1114	646	1169	470.5	333	477	2384.5	515	250	1017.5	706	693	278	3564	250	750	1191	216	107	265	1390	2576	180.5	353	520	228	3138	181	328.5	321	439.5	429	1013	37	170
IgG	S00260	Neg	Low Neg IgM	80	87	884	2218	677	460	785	345	246	360	431	1136	237.5	451	348	284	330.5	671	355	134	268.5	492	388	329	755.5	308	665	294	204	68	253	953.5	2217	108	198	190	150	1271.5	274	390.5	275	96	221.5	470.5	32	186
IgG	S00377	Neg	Low Neg IgM	64	92	242.5	755	117.5	1688	128	136	100.5	127	98	72	88	60	128	72	74.5	86.5	42	48	60	92.5	449.5	112.5	242	80	548	223	70	31	103	1154	430	45	151	71	98	142	61	166	122	97.5	170.5	233	35	72
IgG	S00383	Neg	Low Neg IgM	252.5	92	3066	1802	347	587	882	364	1383	306.5	376	2897	421	592	335	256	373	1295	352	164.5	678	532	417.5	220	1700	250.5	1481.5	261	183	78	400.5	1361.5	2069	205.5	408	128	240	1661	374	490.5	372	174	384.5	1101	93	445
IgG	DPMS0112	Melioidosis	Day0	7464	3510	4744.5	2771	12829	19055	6029	502.5	1077	9210	390.5	1136	440	244	548	477.5	4526	700	163.5	177	222	482.5	1543	563	456.5	365	798	1149	106	70	310	811	3527	157	232.5	161	172	1321	129	269	185	116	268.5	631	47	124
IgG	DPMS0734	Melioidosis	Day0	1158.5	2388	2612	4688.5	2810	1326	7767.5	877	1855.5	2046	1544.5	3292	2052	1607.5	989	722	2008	1999	751	551	1250	1562	2407.5	703	2133	1198	3315	5034	828.5	324	2111	16658.5	16804	1116	1500	569	812	4665	2014	1445	571	1085	883.5	2086	62.5	585
IgG	DPMS0923	Melioidosis	Day0	5596	7469	9871	7234.5	11752	16568	2253	9163	4344	424	315	6046	464	235	246.5	162	1419	490	131	179	218	339	522	268	474	258	4430.5	20635	446.5	70	340	1845	2152	258	1120	930	1039	1890	691	626	218.5	91.5	298	735	29	130
IgG	DPMS0925	Melioidosis	Day0	578	2476	886	1079	1980	586	1223	486	484	533	545	2100	374	1086	724	633	310.5	965	214	174	370.5	806.5	384.5	372.5	1006	437	1463	4558.5	332	167	732.5	1923.5	4431.5	428	593	260	353.5	2243.5	612	842	246	247	483.5	838	40	401
IgG	DPMS0926	Melioidosis	Day0	169	106	291	646	126.5	425	436	229	304	266	241	4237	102.5	295	162	165.5	225	271	140	244	153	166	183.5	183	172	193	403	269	523	55	452	1551	2042	721.5	180	130.5	192	1565.5	307	208	248	453	308.5	403.5	43	135.5
IgG	DPMS0927	Melioidosis	Day0	596	75	1739	1096.5	986	406	3037	1718.5	2256	1072.5	546.5	3331.5	411	1405	1008	1243	859.5	595	228	283	522.5	637	606.5	872	401	575	2325	1256	1027.5	696	1205.5	2934.5	7184.5	386	900	318	530	4350.5	448	1356	570	1174	1841	1449.5	256.5	826
IgG	DPMS0928	Melioidosis	Day0	126	23	181.5	600	508.5	245	4923	353	329	426	303	9347	215	258.5	264	227	292	601	289	99	336.5	522.5	653	204.5	400.5	279	1766	7319	973.5	473	1626	2342.5	2104	375	2177	919	1281	2067	352.5	1701	514	889	1103	1623	62.5	307
IgG	DPMS0929	Melioidosis	Day0	210	19	386	1170.5	650	449.5	385	357	436	492	411	252	370.5	521	224.5	162	572.5	2194	243	116	426.5	401	316	524	1263	368.5	992	271	190	87	295	1263	1723	158	364	131.5	214	5341	71	302.5	398.5	169	663	1038	47	251
IgG	DPMS0931	Melioidosis	Day0	NA	NA	NA	NA	NA	NA	NA	NA	NA	NA	NA	NA	NA	NA	NA	NA	NA	NA	NA	NA	NA	NA	NA	NA	NA	NA	1096	305	334	49	227	932.5	1308	139	287	110.5	271	8466.5	329	488	136	236.5	372	525	59	358
IgG	DPMS0932	Melioidosis	Day0	272	22.5	3853	2016	527	475.5	1235	685	415	447	553	958	258.5	326	631	268.5	136.5	444	123	177	213.5	465.5	296	270	382.5	377.5	548	1179	251	54	391.5	1176	720	130	507	128.5	209	797	358	238	310	177	477.5	502	107	282
IgG	DPMS0935	Melioidosis	Day0	6138.5	17076	6860	5503.5	13897	19738	7966	2056	7286	1235	759	917	1292.5	5219	536	543	1858	1821	656.5	1536	1189	1016	1524	669	1720	411	34374	21871.5	1680	169	2957.5	6492.5	7563	816	3084.5	2489	2618	3830	254	1756	1739	1280.5	4456.5	5298.5	295	3113
IgG	DPMS0936	Melioidosis	Day0	223	683	658	1553	216	263	802	796	616	671	370	2717	285	298.5	790	207	286	463	175.5	250.5	240	324.5	301	283	403	385	870	345	142.5	54	338	834.5	992	129	182	128	219	864	150.5	649	224	168	579	519.5	62.5	236
IgG	DPMS0937	Melioidosis	Day0	289.5	55	1186	1399.5	534	798	1262	1182	439	1572	1108.5	2097	779.5	726	764.5	577.5	620	1048	262	556	586	809.5	748	622	1578	759	1318	362	361.5	116	339	1312	3464	198.5	563	220	419	1569	1203	533	604	334.5	578.5	896	57	153
IgG	DPMS0938	Melioidosis	Day0	151.5	125	274	594	227	146	741	213.5	207	182	169.5	275	157	98	143.5	142.5	73	282	85	56	96	138	211	142	161	138	412	281	245	41.5	177	743	862	69.5	146	91	133	408	107	123.5	190.5	251.5	345	496	33	81
IgG	DPMS0939	Melioidosis	Day0	203	52	931.5	1319.5	542	687	2102.5	383	259	860	442	7371	254	316.5	402	204	481	670.5	181	295	404	706	738	336	581	439.5	833	747	235.5	110	2098	1705	1882	358	459	237	292	1650	630.5	598.5	277	339.5	443.5	953	54	223
IgG	DPMS0940	Melioidosis	Day0	996	207	4374.5	2892	1682	4562	2142	653	928	1087	603.5	7703	219.5	225	609	480	761	3009	858	207.5	220.5	663	502	835	430	481	632	2779	308	65.5	237.5	869.5	1037	202	350	180	259	2098	582	1133	660.5	315	1175	1100	91	132
IgG	DPMS0941	Melioidosis	Day0	248.5	44	922	2094.5	638	559	2375	622.5	490	563	493	3847	442	298	478	447	345	1016	247	314.5	378	730	676	684.5	684.5	395	968	1253	396	110	544	1727.5	2052.5	904	357	347	438	1437.5	398	952	782	550	1189	1835	278.5	647
IgG	DPMS0942	Melioidosis	Day0	1204	147	1770	1228	1597	19091	1067.5	646	1600	531.5	638	182	144.5	94	1060.5	465.5	178.5	306	292	158	110.5	454	486.5	448	336	505	1080	2048	241	81.5	452	1949	1159	78	216	273	172	244	4357	166	323	107	251	824	77	2620
IgG	DPMS0943	Melioidosis	Day0	1451	1417	3696	2779	4244	13278.5	1374	575	1207.5	713	501	2467	502.5	554	551.5	365.5	945	453	247.5	281	189	402	455.5	1912	365	386	1049	4516	360	74	6271.5	1484	1141	239	316	223	242	1103.5	147	781	290.5	1315	821.5	1168	171.5	702
IgG	DPMS0945	Melioidosis	Day0	1816	2777	4361.5	3518	2455	11775	1262	491	1140	669.5	415	4980.5	647	540.5	348	270	692	1121	279	395.5	512	599	554	337	1159	315	15920.5	4336	510.5	112	552	4035	6416	401.5	809	398	592	2492.5	359	844	676	300.5	722	1349	150	338
IgG	DPMS0947	Melioidosis	Day0	723	3693	1374.5	549	753	3484	692.5	401	313	363.5	382	2611	583	724.5	358	362.5	343	1485	349	273	679	504	492	286	2353	236.5	970	1126	285	114	574	1875	2356	280.5	555	276.5	458	2747.5	258	607	909.5	666	1574	2571	91.5	195
IgG	DPMS0948	Melioidosis	Day0	463	2735	1614	6893.5	3585.5	309	1403	432.5	476.5	528.5	512	1023	202.5	157	335	327	223	239	150	133	139.5	348	356	363	437.5	408	1151	917	182	67.5	503	1256	1430.5	321	225	207.5	313	695	496	503	137	194	317.5	553	57.5	144
IgG	DPMS0953	Melioidosis	Day0	6910	893	1042	3443	15187	695	3989	427.5	1385.5	560	517	955	281	203	478	341	345	528	147	365	304	801	960	409	413	632	4229	23104	522	180	1053	3232	3466	305	1462	1039	1500	1196	1158.5	725	1607	1130	1324	2276	78	426
IgG	DPMS0954	Melioidosis	Day0	1727.5	2618	2901	3035	2869	14338.5	2618	5921	641	480	311.5	1051	411	184	1838	182	251	518	195	414	238	298	902	501	428	274	7182	6077	255.5	79.5	313.5	1778	1664.5	8022	457	297	394	1795	217	546	215.5	352	348	721	67.5	124
IgG	DPMS0955	Melioidosis	Day0	1130	71	1022	840	1982	320	1615	248	3702	243	263.5	1422.5	354	352	519	185	193	679	166	366	360	257	338	167	771	183	1336	3005	157	58	316	794	1002	145	222	174.5	184.5	1142	845	207.5	206	95.5	212.5	622	46	180
IgG	DPMS0957	Melioidosis	Day0	1728	14633.5	3222	5064	2227	738	1056	2393	598	727.5	910	853	653	274.5	729	596	299.5	377.5	214	127.5	240	547	504	529	1068.5	699	15994	3782.5	362.5	115	688	2731.5	5083.5	350	921.5	416	554	1150	700	494	228	184.5	552	757	73	225
IgG	DPMS0959	Melioidosis	Day0	4291	925	9770	12249	11797	7834	6270.5	636	1271.5	431	541.5	230	303	393	489	323.5	337.5	728	255	104.5	236	443	688	584.5	607.5	403	2270	19298	516	69.5	553	1483	1573.5	220.5	1021	987	1111	1184	1780	444	402.5	228	850	969	90	169.5
IgG	DPMS0960	Melioidosis	Day0	5066	13357.5	7087	5376.5	9306	764.5	3721.5	3225	1213	821.5	537	4475	737.5	883.5	285	262	1068	2073	553	456	859	1326	862	305	3068	462.5	29946	21983	2017	133	1011	6549	7174.5	395	2902	1503	2526	3751	2089	3552	720	535	1197	2359	59	878
IgG	DPMS0964	Melioidosis	Day0	2887	1051	3045	4934	7349	2129	6867	2548	836	553.5	841	1829.5	800	854	733	557	448	1606	412.5	3058	712	1155	1835.5	634	2003	680.5	17714	17361	437.5	135	1187	3729.5	5017	291.5	1292	690	840	4008.5	162	2558	568	1204	857	2277.5	99	350.5
IgG	DPMS0966	Melioidosis	Day0	179	118.5	850	3339	385	870	553	1109	830.5	448.5	395.5	4294	374.5	512	647.5	424	275	701	217	489	299	821	422	875	585.5	320	860	444.5	203	92.5	594	1413	1260	217.5	601	366	191	1046.5	1327	985	234.5	214	860.5	933	71	268.5
IgG	DPMS0967	Melioidosis	Day0	450	30	701	499	1810.5	268	2581	587	921	587	267	9702	1938	129	179.5	152.5	94	177	83	555	102	320	262	171.5	153	231	906	3804	236	48	983	584.5	989.5	68	286	195	444.5	573	275	414.5	101	156	466	356	69	78
IgG	DPMS0973	Melioidosis	Day0	2186	5252.5	905	8438.5	5126.5	684	4283	1017.5	1582	841	846.5	938.5	1381	340	824	643	260.5	408	286	198	267.5	623	1061.5	613	569	572.5	3069.5	11285.5	287.5	200	478	1656	2053.5	417	778	973.5	685	860	344.5	485.5	219	359	949	899.5	58	233
IgG	DPMS0974	Melioidosis	Day0	361	398.5	903	1142	204	575	350.5	497	329.5	428	370	676	236	184	507	278	156	377	130	179	216.5	392	305	275	583	303	446	153	144.5	57.5	222	768	930	135	223	171	172	878	69	288.5	241.5	138	331	624	60.5	146
IgG	DPMS0976	Melioidosis	Day0	7088.5	13514.5	3782	2413	13187	12206.5	6320	12663	12398	712	260	993	402	392	4664	249	475.5	802	494	410	516	942	1617	351.5	651	537.5	8769.5	24246	1579	116	1162	4972	3399	351	2229	2067	2044	2449.5	378	7569	368.5	510	1105	1748.5	70	430.5
IgG	DPMS0977	Melioidosis	Day0	1010.5	3072	1106	1095	1773	604.5	3062.5	336	474	245	294.5	12976	342	601	266	213	610	1259.5	281	148	609	454	759	206.5	1645	219	788	3220.5	187	155	485.5	1783	2016	1191.5	456	185	271	2695	656	548	289.5	170	441	1027	73	131
IgG	DPMS0979	Melioidosis	Day0	2437.5	11546.5	7805.5	4860.5	3405	12218	2736	3192.5	660	757	809	9462	273	207	729	594	213	584	140	257.5	252.5	755.5	827	653.5	776	682	11381.5	12248	547	1076	467	2197.5	2920	182	1129.5	952	925	2474	1610	746	1057	206	519	940	370	8301
IgG	DPMS0981	Melioidosis	Day0	5504	9438.5	5880	4556	11784	4237	9096.5	1215	2885.5	831	468.5	2087	558.5	899	513	458.5	800	2321	396	207	890	791	2573.5	498	2142.5	350	1798	22829	422	141	1430.5	4499.5	5350	855.5	1570.5	1415	1401.5	4775.5	1045	1220	383	405.5	687	2232	79	269
IgG	DPMS0985	Melioidosis	Day0	4226	1908.5	6841	4786	8151.5	8039.5	5089.5	304	4274	249.5	307.5	3650	533	931.5	458	229	783	1779	596	270	1012	1055	1146	250	1803.5	148	2919	21084.5	326.5	216	734.5	2884.5	6399	427	1586	1071	1105.5	4670	393	4013	487.5	390.5	484.5	1952	60	327
IgG	DPMS0988	Melioidosis	Day0	5029	3848	2492	3557	13516	1593	5146	583	3891	1088	754.5	5258	617	815	445	535	791.5	1332	565	755	763.5	5460	806	1402	1151	361	30360	13239	1624.5	130	688	4063.5	7037.5	239	3162	798	1995.5	1772.5	1263.5	4992	374.5	423	1330	1862	46	179.5
IgG	DPMS0989	Melioidosis	Day0	1376	4542	11428	7571	4383.5	13111	6446	2518	1118	710	1077	3787.5	975	1304	976	588.5	1928	3365	1040	5111	1664	1232.5	1784	766	4136	475	5926	5543	333	202	1408	2828.5	4856	500.5	921.5	432	573	5440.5	389	1245	909	622	1092	3485	97	235.5
IgG	DPMS0990	Melioidosis	Day0	6955.5	168	2242	2498	13229	18139	8665	701	1666	734	601	13350	810	1069	586	380	1045.5	2540	607.5	2434.5	1489	972	2598	571	2895	432	2265	19209.5	577	103	710	3691	4829.5	901	1040	678.5	885	3124.5	359.5	611	1140	626	1725	3100	86	256
IgG	DPMS0992	Melioidosis	Day0	289	56	615	3709.5	708	287	966	533	303.5	553.5	401.5	561	538.5	272	522	230	267.5	320	126	131.5	215	363	468	939	304	294	936	1124	335	59	634.5	2049.5	6933	149	428.5	262.5	363.5	742	309	612	607	446	2208	2209	90.5	172
IgG	DPMS0997	Melioidosis	Day0	3689.5	2764.5	10090.5	7794.5	9421.5	1653	5129	607	999.5	320	660.5	12372	499	1942	479	318.5	442	1592.5	359	152	790	750	1067	320.5	1914	406	3241.5	7287.5	343	125	1265	2406.5	3510	525	645	439	563	3500.5	612.5	743	294	183	1385	1152	58	468
IgG	DPMS0999	Melioidosis	Day0	3815	403	2962	1815	8318	8166	8477	786.5	1536	998	1666	2623	439	357	1305	589.5	153	1033	165	162	419	965	2656	943	1084	1143	2947	21721.5	329	64	1052	3766.5	5424	206.5	963.5	852.5	869	2349.5	276	692.5	217	272.5	1400	1220	36	301.5
IgG	DPMS1001	Melioidosis	Day0	1859	5746	1790	1759	9271	2067.5	2952	1544	978	782	755	2650	712	1190	1437	643	1186	1382	2508	801	678	1042	1140	1038	1844	599.5	3072	10896	435	181	963	2781	5608	806	787	514	584	3172	325.5	955.5	592	614	562	1845	52	380
IgG	DPMS1002	Melioidosis	Day0	434	28.5	852	574	584.5	328	2032	324	5481.5	329	282.5	1882.5	279	373	240	143	283	801	206	139	404.5	302	504	216	899	314	727	883	178	71	815	1251	1008.5	145	336	184	436	1386	51	269	437	149.5	480	827	83.5	192
IgG	DPMS1003	Melioidosis	Day0	364.5	1918	4064	12772	1043	724	3115.5	1647	522	337	544	2333	626.5	836	732.5	317	434	1855	451	453.5	1313.5	748.5	812	305	2172	237	2711	1133.5	249.5	444.5	5374	4763	21376.5	682.5	1654.5	214.5	569	3217.5	4218.5	464.5	923	360.5	775	1839.5	86	454
IgG	DPMS1004	Melioidosis	Day0	1422.5	4519	8820	11282	3610	12522	2241	1693.5	570.5	583.5	676	787	333	402	948.5	346	234.5	787	1596.5	148	284.5	597	634	462	765	391	1875	2581	294	155	321	1180	1639	182.5	383	238.5	299	1674	433.5	492	195	123.5	343	978.5	120	153
IgG	DPMS1012	Melioidosis	Day0	1783	173	1779	1207	3511	5873	1085.5	6253	501.5	822.5	433.5	548	191	472.5	505	488	196	300.5	132.5	219	156	311.5	319	323	333	311	367.5	6256	239	49	212	588	941	177	266.5	167.5	219	473.5	173	233	214	137.5	319.5	463	74.5	180
IgG	DPMS1014	Melioidosis	Day0	4181	3096.5	4385	10265.5	7930.5	975	3124	428.5	1126	328	471	2160	1293.5	390	412.5	186	282	885.5	275	419	663.5	359	932	292.5	753	347	11958.5	12567	448	80	260	1804	2706	152.5	1143	736.5	867	2614	75	418	537	402	988	1574.5	44	244.5
IgG	DPMS1015	Melioidosis	Day0	1525.5	1501.5	2816.5	1951	2513.5	965	3879.5	1092	802	869.5	874	11584	1093	1005	1138	643.5	710	2375	574	559	997	1025	1286	569	2958	594	2204	5318	410.5	131.5	1180	2344	6230	481	884	457	537	3202	302	1584	467	333	672	1259.5	265.5	333.5
IgG	DPMS1017	Melioidosis	Day0	335	54	808.5	1418.5	3875	248.5	6320	2671	802	466	334.5	1143.5	280	211	681	190	135	471	169	168.5	226	1319	909	251.5	387.5	312	1793.5	9532.5	367	52	256	1066	1029	196	680	315	401.5	1260	101.5	1482	130.5	147	200	485	48.5	195
IgG	DPMS1018	Melioidosis	Day0	624.5	658.5	2034.5	2575	402	560	515	1172	755.5	1577	558	449	581	273.5	541	494	219	335	288	235	113	1021	462	424.5	416	447	1029	756	162	53	354	557	539	140	138	400	108	254	236.5	824	183	227.5	660	425	109	267
IgG	DPMS1024	Melioidosis	Day0	918.5	22	1663	683	1559.5	496	1956.5	450	516	1053	483.5	5290	825	318	640	363	522	822	335	212	910.5	825	735.5	379	645	414	2314	16153	493	185	917	3037	6448	1899	1062.5	1421.5	878	3098	734	1597	548	481	2547.5	1577	133	1903
IgG	DPMS1026	Melioidosis	Day0	764	484	1894.5	1359	1222	646	1498	1229	599	741	1189	774	1460	480	966	569	312	1159.5	311	153.5	527	805.5	873	680	2262	817	1226	17727.5	270	500.5	2515	1635.5	2058.5	348	829	921	756	677.5	18774.5	712	NA	NA	NA	NA	NA	NA
IgG	DPMS1027	Melioidosis	Day0	3921.5	4529	2096.5	1521	9377	8325.5	7770	576	2397.5	605	298	1527	397.5	502	825	263	316	1074	360.5	229	790	817	1319	394.5	1106.5	186	776.5	791.5	123	68	211	1078	2752	157	270	143	309	2107	102.5	489	174	212.5	708	636.5	41	103
IgG	DPMS0112	Melioidosis	Day21	5778	4010	3692	2141	10935.5	13978	4786.5	359	821	7415.5	350	1072	323	145	474	458	4412.5	583.5	117	139.5	181.5	389	1262.5	482	383	313	NA	NA	NA	NA	NA	NA	NA	NA	NA	NA	NA	NA	NA	NA	207	175	320	748.5	103	149
IgG	DPMS0734	Melioidosis	Day21	1543	3409	3332	5704	3389	1450	9362	1111	2143	3200.5	1800	3563	2419	2120	1317.5	844.5	2988.5	2217	842	627	1508	1852	2973	990.5	2391	1545.5	3779	5237	1316	372	2567.5	13276.5	16783	1472.5	2051	777	1301	5237	1745	1858	734	1194	1660	2750	67	551.5
IgG	DPMS0923	Melioidosis	Day21	4752	7705.5	9023	6671	10274	15182	2989	6883.5	4262.5	615	447	8661	443	327.5	383	241.5	1703.5	562	166	235	320.5	682.5	578	359.5	525.5	391.5	2869	20757	378.5	98	512	2009	2336	362	1069	913	1021	2102	1183.5	1065	232	155	376.5	941.5	40.5	207
IgG	DPMS0925	Melioidosis	Day21	762	3729	1319	1533	2423	1106	1553	549	435	540	697.5	2303	367	1055	834.5	494.5	258	959.5	219.5	181	346	809	447	413	1108	472	1253.5	2213	189	100	310	1109.5	2942	271	324	148	194	1356	364	456	193	106	238.5	557	39	186
IgG	DPMS0926	Melioidosis	Day21	366.5	693.5	1927	1874.5	1282	2046.5	525	565	779	396.5	339	4306	130	395	255	352	187.5	426	250.5	243.5	179	427	304.5	311.5	289	226	1054	645	808	77	606	2546	2473.5	1139	290	219	320	2032	387	348	355	700	454.5	605	52	182
IgG	DPMS0927	Melioidosis	Day21	721	706.5	2151.5	1451	1904.5	403	5376	2178	2881	948	446	3741	719	1397	1024	1664	463	779	282	335.5	395	728	846	837	400	526	2495	2953	870	811	1593	3133	6844	375	883	349	508	3865	421	1347.5	498.5	930	1689	1550	276.5	643.5
IgG	DPMS0928	Melioidosis	Day21	312	284	480.5	7494	1373.5	721	7992	1053	990	872	1188	15221	452	369.5	733	634	361	1134.5	763	152.5	666	1042	1416	592	810	1719	1957	1668.5	412.5	196	779	2236.5	3874	642	879	237.5	489	2959	1489	1181	308	243	930	1783	85	163
IgG	DPMS0929	Melioidosis	Day21	1871	113	1764	1871	2539	11439.5	618.5	493	849	283	265.5	270	486	622.5	291	200	470	2704	243	139	440	438	386	556.5	1287	192	283	639	142	43.5	131	829	485	61	209	93	176.5	1118	113	132	428	137	611.5	1113.5	58	313
IgG	DPMS0931	Melioidosis	Day21	NA	NA	NA	NA	NA	NA	NA	NA	NA	NA	NA	NA	NA	NA	NA	NA	NA	NA	NA	NA	NA	NA	NA	NA	NA	NA	1024	1237	473.5	52	513	1420	1548.5	155	522	214	447.5	8897	218	596	296	474.5	1251	1622.5	67	373
IgG	DPMS0932	Melioidosis	Day21	1829	1309	6149	4002	4918	1277.5	7529	2431.5	921	1223.5	2202	985.5	480	654	1562.5	827.5	346	1360	284	305.5	556	1443	1294	1100	1553	1723.5	4458	6199	552	100.5	869	2570	2148	330	1769	416.5	527.5	2050	440	584	588	374	1258	1496	133	381
IgG	DPMS0935	Melioidosis	Day21	2991	11907	5239	4394	5747	9635	4520	718	3166	384	257	456.5	390	1897	335	253.5	939.5	1136	294	1245	612	505.5	706	264	790.5	164	28595	9161	835	89	875	5258.5	5520	227	1171	900	989	1777	85.5	595	987	448	1736	2465	115	984.5
IgG	DPMS0936	Melioidosis	Day21	1273	6929	4207	3683	726.5	498	1652.5	1509.5	1264	982	1304	2273	276	432.5	1426	635	187	559	161.5	249	200	720.5	872.5	756	622	840	991.5	401	196	61.5	462	1124.5	1116	140	252.5	157.5	276	959	186	575.5	408	303	1213	1269.5	94	241
IgG	DPMS0937	Melioidosis	Day21	1354	8275.5	2166	4305.5	3949.5	893	2615	1217	666	962.5	1074	5750	650	829.5	1004.5	480	575	950	277	990.5	629	781	890	558	1081	670	6237.5	6464	518	127	438.5	2171	3391	273.5	861	535	710	1985.5	1727	588	742.5	373	990.5	1701	75	225
IgG	DPMS0938	Melioidosis	Day21	548.5	983	1506.5	1515	653.5	207	1006.5	329	1295	283	246	373	212	152	174	213	104	268	101	65	121	196	307.5	210	267	228	832.5	453	202.5	39.5	122.5	1012	619.5	67	127	85	136	279	78	112	196	166.5	325	549	31	98
IgG	DPMS0939	Melioidosis	Day21	2608.5	214	8594	6374.5	5655	5311	3511.5	407	505	563	409	8054	246	293	465	236	357	854	182	237	428	770.5	1118	317.5	719	385	2295.5	5469	437	178	3560	2722	2941	521	914	498	573	2300	1688.5	869.5	422	576.5	904.5	1423	70	522.5
IgG	DPMS0940	Melioidosis	Day21	900	168	4082	2845	1567	3168	1997	941	1119	1329.5	835	10156.5	200	207	748.5	633	812	3492.5	656.5	232	237	840.5	601	665	492	756	629	2089	338	72	272	943	1045.5	232	389	207	298	2511	618.5	856	368	422	1270	1134	111.5	127
IgG	DPMS0941	Melioidosis	Day21	1957.5	4989.5	9291	6756	4165	1393	5262	2235	779	1621	1612	7000	473.5	545	1388	828.5	717	1662	340.5	336	664.5	1249	1652	1354	1159.5	1344.5	6662.5	5004.5	852	169.5	908	3167.5	3465.5	1141	863	521.5	805	2951	601	1087	1314.5	916.5	2208	3235	405.5	1177
IgG	DPMS0942	Melioidosis	Day21	941	120	1575	1228.5	1296	11807	1060	685	1462.5	721	829	156	155.5	92	796	488	204.5	281	383	109	101	557	499	562	346	661.5	928.5	1394	292	80	444	1599	1055.5	78	191.5	261	170	206	1917	177	234.5	118	345.5	1066	88.5	1544
IgG	DPMS0943	Melioidosis	Day21	1237	1978	4542	3715	2393	11501.5	1067	642	1429.5	760	518	3689	671.5	232	590	391.5	1150	464	250	299	154.5	417.5	438	1942.5	344.5	441	1127	2534.5	356	82.5	5727	1351	1211	276	220	187.5	204	1206	157	835	253	1070	598	1022	138	495
IgG	DPMS0945	Melioidosis	Day21	1710.5	1777.5	8521	6301	2209	13349	1354	796.5	2019.5	428	405.5	3855	534	594	317	357	778.5	864	324	354.5	403.5	688	581	428.5	1046	221.5	27572.5	4489	734	100.5	498	4786	7015	567	945	452	855	2245	224	640.5	779	356	973.5	1530	66	342.5
IgG	DPMS0947	Melioidosis	Day21	854	2594	1796.5	795.5	1090	5104	1032	553	442	444	488	4032.5	707	864.5	524	529.5	469.5	2054	402	360.5	858	712	721	374	2704	367.5	1223	1203	188	98.5	371.5	1573	2760	233	495	246	385	2892	236.5	589	529	269	672.5	1327	55	127
IgG	DPMS0948	Melioidosis	Day21	2112	3802.5	2285	5643	10830	984	3140.5	1410	928.5	950	1418.5	1369.5	227	222	1024	770	295	380	234	177	209.5	782	851	893	842	870	1205	3276	326.5	82	733	1907	1639	401	424	260.5	472	987	619	607	223	294	722	1326	77	131
IgG	DPMS0953	Melioidosis	Day21	6545	927.5	1079	4773	12769	641	5087	359	1359	501	483	1442	293	236	454	303	368	584	212	396	331	1057	1244.5	350	545	763	4648	20407	489	178	1246	2930.5	3584	335.5	1348	1011	1397.5	1369	1212.5	786	1141	556	696	1553	52	332
IgG	DPMS0954	Melioidosis	Day21	1726.5	4585	3712	3675	3197	14536.5	1932	4964	720	458.5	318	978.5	346	177.5	1189	163	199	383	135	478.5	164	247	605	514	333	285.5	8385	8192	469.5	81.5	362	1717	1769	7458.5	553.5	338	457	1737	168	518	286	274.5	379	744	156	160
IgG	DPMS0955	Melioidosis	Day21	1761.5	284	1378.5	1519	3277	719	2576	576	2997	522	833	1492	394.5	437	691	432	281.5	713	184	363	385	529	646.5	417	863	543.5	1440	4088	158	66	262.5	819.5	856	152	257	217	245	1130	956	200	206.5	106	212.5	599	79	140
IgG	DPMS0957	Melioidosis	Day21	1652	9901	3240	4720	2303	840	1078.5	2943	641	836	918	876	762	339	824	655.5	406	417	245	154	223	532	606	577.5	1154	769	14982	4662	478	129	931	3296	5022	477	1092	483	722	1161.5	812.5	614	259	241	802	1124	78.5	156
IgG	DPMS0959	Melioidosis	Day21	3172.5	1850.5	10984	13203	9564	4300	5177	481	960.5	312	516	266	324	359	441	275	278	511.5	180	115	311	350.5	526	319.5	598	338	1607	13243	317.5	57	326.5	1007.5	1434	144	665	716	752	1008	1005	310	200	101.5	296	528	82	104
IgG	DPMS0960	Melioidosis	Day21	4186	11007	5806	4530	7882.5	933	3296	4555	1643	600.5	475.5	4165	953	1178.5	294	289	991.5	1865	502	539	638.5	1168	795	327	2702	425	27752	19776	1355.5	137.5	852	6570	6662	369	2022	1102	1719	3667	1319	2374	553	458	1173	2127.5	111	734.5
IgG	DPMS0964	Melioidosis	Day21	3213	1241	6664	7054.5	7692	1640	7285	2720	943	607.5	831	2097	748	886	731.5	606.5	455	1947.5	414.5	2586.5	808	1355.5	1923.5	714	2092	722	12995	15011	372	122.5	843.5	3968	5140.5	299.5	1070.5	607	720.5	3755	141	2614.5	511.5	1598	828	2092	65.5	267
IgG	DPMS0966	Melioidosis	Day21	147	111	767	3929.5	333	780	525	1013	696.5	397	395	3359	294	382	523	380	221	605	244.5	387	260	645	374.5	741	502	288	1005	522.5	217	111	693	1234	1513	340	715.5	327	210	1140	1730	1093.5	170	188	537	664	47	184
IgG	DPMS0967	Melioidosis	Day21	7427	451.5	1605	1231	14115	11675.5	7845	2433	7841.5	955	513	6203	1753	387	433	418	796	716	262	423.5	326	713	1404	477	490	319	24589	22676	958.5	87	1204.5	3977	3365.5	586.5	1629	1543	2324	1725	1831	1004	180	263	615	873.5	77	171
IgG	DPMS0973	Melioidosis	Day21	2238	5899.5	988	8613	5978	733	4347	1040	1486	879	915.5	1043.5	1495	409	902.5	671.5	268.5	422.5	298.5	235.5	258.5	629	1102.5	652	566	646	3290.5	11294	311	241.5	567.5	1932	2233.5	385	839	985.5	717.5	1026	390	554	170	227	788	616	45.5	171
IgG	DPMS0974	Melioidosis	Day21	413	731	1072	1265	249.5	1037.5	483	605	352	517	396	897.5	301	362	720	361.5	215.5	572.5	163.5	206	311	475	434	359	676	337	711.5	185	128	66	360	826	1492.5	159	249	170.5	179	1216.5	83	396	201	128	316	548	44	119
IgG	DPMS0976	Melioidosis	Day21	7034.5	13297.5	7631	5886	11764.5	9384	6998	10895	10955	731.5	276	2374	462	328	3020	235	478.5	751	517	428	391	1194	1761.5	384	604	294	5299.5	21321	1927	78	972.5	2984.5	2557.5	190	1709	1662	1609	1943	2533.5	5954	402	313	870	1800	63	1818.5
IgG	DPMS0977	Melioidosis	Day21	940	1779.5	1227	1291	1998	583	3195.5	376	563.5	286.5	318	13372.5	427	677	294	228	682	1483	305.5	171	623	489.5	842	248	1684	219.5	660	2977.5	164	138	537	1573.5	1984.5	1054.5	418	179.5	257	2554	615	456	275.5	158	383.5	1035.5	85	128
IgG	DPMS0979	Melioidosis	Day21	2903	12211	8193.5	5585	4479	13381	3724.5	3876	803	919.5	907	10452	342	251	952	710	252	605	136.5	285	301	918	1204.5	766	1056	844	8451	9251	429	773.5	404.5	1748	2549	163.5	868	768	707	2021	1220	563.5	1014	217	457	926.5	377.5	9502.5
IgG	DPMS0981	Melioidosis	Day21	4567	8625	5076	3528.5	10569	3016	8510	1011	2365	556	378.5	1580	522	942.5	459	415	677	1918	356	202	761	695	2510	433	2046	306.5	1452.5	22213	281.5	109	1134	4440	4877	574	1176	1086	1036	3949	580	925	361	394	502.5	1814.5	76.5	224
IgG	DPMS0985	Melioidosis	Day21	3244.5	4607	5507	4729.5	6298.5	10736	4866	738.5	4970.5	580	868.5	5750.5	459	822	795.5	496.5	557	2096	385	239	858.5	1202	1014	585	2115	574.5	2994	10279	239	163	528	1730.5	4541	379	1066	525	592	3672	1244	21873	461.5	233	522	1679	40	189
IgG	DPMS0988	Melioidosis	Day21	4614	3282.5	3028.5	2944	11409	1064	3378	508	3443.5	666	552.5	6754.5	481.5	480	335	386	465	1128	318.5	683	484.5	2036.5	603	478	867	348	10684	5677	287	57	299	1563	1818.5	92	531	215	431.5	691	384.5	514	316	396	880	1309.5	41	185
IgG	DPMS0989	Melioidosis	Day21	536.5	1098	6398	4577	2254.5	7645	4192.5	1742.5	480.5	414	497.5	3340	715	1169	629	356.5	1940	2551	724	2348	1120	880	948	502	3611	285.5	1685	1244.5	210	109	567	1838.5	2739.5	216	517	215	287	3605	137.5	530	657	296	999	2943	48.5	186
IgG	DPMS0990	Melioidosis	Day21	9559.5	135	4890.5	4353.5	13279	19426	9793	677	2018.5	614	618	11981	878	945	542.5	292.5	1167	3026	662	2130.5	1384	961.5	3427	550	2477.5	397	9672	26931	1520	235	1807	7101	14003	2967	3211.5	3236	3262	6347	2615	1867	1291.5	684	1264.5	3218	103	399
IgG	DPMS0992	Melioidosis	Day21	2984	2204.5	1862	4570.5	4102.5	444.5	5375	585	706	599	517	746	650	566	564	289	370	935	237.5	181.5	418	563	1801	1050	819.5	353	1155	8956	343	67	792	2410.5	7868	172.5	948	705	814	1777.5	353	914	562	414	2316	2434	82	207
IgG	DPMS0997	Melioidosis	Day21	4040.5	3585	10504.5	8267	11076	1978	5803.5	1054	1319.5	556	722	14957.5	592.5	2254	673	610	542	2284	533	175	903.5	1139	1392	627	2369	471	3462	6931	383.5	138	1130	2817	3603	695	656	462	597.5	3571.5	672	838.5	377	231	1178.5	1374.5	58	410
IgG	DPMS0999	Melioidosis	Day21	6025	863.5	8442	4618	12567	13424	11964	1675	2251	1104	2182	4704.5	593	470	1656	795.5	248.5	1360	280	294.5	583	1235	3523	1187	1599.5	1501	2410	23868	450.5	73	1876	3796	6689	243.5	1183.5	1097	1068	2708	402	925.5	259	367	1631	1395	39	415
IgG	DPMS1001	Melioidosis	Day21	2641	2090	8258	5256.5	10202	5507.5	5424	4156.5	1665	897	995.5	2219	953.5	1594	1561	798	1414.5	2845	1609	958	1159	1459	1648	882	3229.5	622	2537	10624.5	341.5	205	749.5	2828	6346	727	823.5	533	610.5	4239	1207	1089	516.5	289.5	535	1897	42	402
IgG	DPMS1002	Melioidosis	Day21	1570	576	11903	6611	3924	1781.5	6054.5	537	15308.5	289	276	2410	694	1253	515	261	558	2585.5	606	329.5	1320	637	1313	295	3351.5	172.5	18779	7816	199	159	2423	2325	3947	376.5	604	352	772	4591.5	460.5	454	463	194.5	392.5	1211	68	203
IgG	DPMS1003	Melioidosis	Day21	500.5	1601.5	5921.5	13469	1250	788	3445	2679	614	366.5	561.5	2695	663.5	903	864	383	789.5	1888	586	520	1371	797.5	752	387	2523	302	4153.5	1004	265	436	5661	4721	22985	613.5	1614.5	258.5	559	3483	8739	404.5	928	360	785	2396	58.5	443
IgG	DPMS1004	Melioidosis	Day21	1084	5804.5	12303.5	16213	3066	14817	1664.5	1807	790.5	654	692.5	1062	408.5	372	679	330	225	679.5	2156	154	266	652	532	410	702	454	2069	2241	343	174	512	1184	1864	197	378	291	267	1637	598.5	677	179	113	393	1050	86	156
IgG	DPMS1012	Melioidosis	Day21	2284.5	154.5	2027	1393	5082	15154	1982	12210.5	883	1088.5	450	1081.5	200	377	516	508	275	541	229	204	173	431	473	490	439.5	301	NA	NA	NA	NA	NA	NA	NA	NA	NA	NA	NA	NA	NA	NA	276	191	443	584	52	230
IgG	DPMS1014	Melioidosis	Day21	3729	4689	5389	9558	6654	867	3177	526.5	1069	460	683	6355.5	1460	501	675	268	304.5	808	245.5	356.5	552.5	435	957	383	762	489	21619	11570	511	92	272	2109	3251	180.5	1203	729	871	2321	892.5	442	243.5	173	322	898	41	286
IgG	DPMS1015	Melioidosis	Day21	1211	1078	7588.5	4453.5	2466.5	808	3800	663	1660	437	723	7367	699	830.5	1169.5	354.5	492	2283	433	958	855	730	1192	442	2435.5	394	NA	NA	NA	NA	NA	NA	NA	NA	NA	NA	NA	NA	NA	NA	504.5	292	607	1458	151.5	265
IgG	DPMS1017	Melioidosis	Day21	2363.5	207	3156	2897	7849.5	401	7097	2435.5	864	436.5	324	1100	271.5	367.5	937	166	158	921	168.5	178	432	957.5	1891	284	679	416.5	NA	NA	NA	NA	NA	NA	NA	NA	NA	NA	NA	NA	NA	NA	199	233.5	237	934	68	247
IgG	DPMS1018	Melioidosis	Day21	566	820	2093	2649	465	578	750	1665	646	1245	855.5	489	589.5	305	624	543	278	337	279	208.5	139	1138	570	534	472	658	1179	801	192	55.5	407	574.5	606	132	184.5	333	131	269	363.5	865	154	128	432	316	75	123
IgG	DPMS1024	Melioidosis	Day21	1243	25	1497	600.5	2166	390.5	2575	310.5	515	651	335	4889	509	292	539	278	507.5	783.5	301	210	1095	798	655	245	677	270	1624	18136	413.5	167.5	913	2652.5	5702	1180	1102	1633	876	4374	651	1157	NA	NA	NA	NA	NA	NA
IgG	DPMS1026	Melioidosis	Day21	690	390	1947	1050.5	990	567	1326	729	506.5	509	684	712	1331.5	489	764.5	423	291	1072	271	168	527	599.5	700	467.5	2228	530	2085	19645.5	340	866	3174	1782	2563	381	1000.5	1100.5	961	909.5	16427	967	NA	NA	NA	NA	NA	NA
IgG	DPMS1027	Melioidosis	Day21	2428	2196	1452	943.5	4983	7481	4218	505.5	2015	658	246	1827	351	506.5	563	250	240	830	296	200	870	722	1021	329	993	158	NA	NA	NA	NA	NA	NA	NA	NA	NA	NA	NA	NA	NA	NA	189	237	739	1583	40	107
IgM	S00045	Neg	IgG False Positive	387.5	179	4083.5	6055	546	1082.5	883.5	3703.5	3610	1644	1145	542	919	498	822	1039.5	264	928.5	726	1059.5	767	1218.5	1157	735.5	631.5	1022.5	4372	717.5	855	279	4946.5	1911	5675	2302	811	6278.5	1125	5504	1573	1614	1037	5382	3932	1666	500	382
IgM	S00056	Neg	IgG False Positive	300.5	70.5	1218	1663	249	373	555	772	1123	725	389	146	586	173	362.5	384	177.5	352	404	159.5	114	433	303	314	243	357	719	292	337	178.5	568.5	267	763	235	154	124	603	898	170	227	68.5	51	87.5	148	43.5	52
IgM	S00061	Neg	IgG False Positive	338.5	305	1973	1877	772	732	931.5	1254	2066	2742	989	261	798	622	662	622	188.5	741	255.5	182	201	654.5	698	651.5	501.5	676	1105.5	776.5	658	368.5	421.5	400	1000	183.5	270	198	188	890	234.5	640.5	173	201	272	303.5	210	181
IgM	S00073	Neg	IgG False Positive	1385.5	461.5	4311	7910	858	1580	1300	3350	1733.5	2530	1788	279	905	741	1263.5	1203	595.5	504	493	260	201	1702.5	1011	1181.5	904	1432	1421	773	587	112	1087.5	440.5	14167	447.5	416	503	1081	1362	221	1964	247	498	394	547	302.5	221
IgM	S00076	Neg	IgG False Positive	47	18	293	218	121	235	180	1950.5	799	502	232	83	278.5	177	208	157	73	378	140.5	110	89	265.5	134	136	110.5	199	2057	179	242	67	866	274	243.5	87	156	121	152	326	133	512.5	108	222.5	495.5	335	62	146
IgM	S00118	Neg	IgG False Positive	96.5	22	785	797.5	171.5	240	375	560	410.5	729	403	59	196	145	284	207	91	172	129	73	70.5	292.5	274	222	167	278	1059	133.5	117	54	1753.5	261	396	73	160	124	153	1830.5	185	272.5	103	129	201.5	212	77.5	77
IgM	S00127	Neg	IgG False Positive	51	18	126	120	47	71	82	327.5	269	229	81	46	182.5	47	74	60	55	84	77.5	56	47	73	57	66	60.5	91.5	517	161	236	53	197.5	207	216.5	95.5	136	110	146.5	766.5	139.5	216	100.5	53	152.5	143	59	57
IgM	S00136	Neg	IgG False Positive	95	35	378	305	211.5	210.5	364	867	832	399	370.5	73.5	223.5	155	282.5	232.5	84	133	174.5	64	64	269	287.5	269.5	198	308.5	385	278	130.5	83.5	437	146	431	258	108	65	137	703.5	75	163	120.5	62	301	275.5	98	96.5
IgM	S00142	Neg	IgG False Positive	299	69.5	1623	1978.5	274.5	408	564.5	723.5	680.5	733.5	630	106	233.5	193.5	498	385	115	175	158	87	132	403.5	366	408	317	481	464	134	219	50	164	356	249.5	240	123	104	269	504	85	340	158.5	170	397	283.5	136.5	68.5
IgM	S00146	Neg	IgG False Positive	700	256.5	3419	3048	529.5	1036	922	1529	1130	1250	874.5	313	569	589	773.5	663.5	345	606	609	399.5	252	631	700	894.5	666	787.5	264	130	144.5	65	215	160.5	418	135	109.5	116	90	307.5	70	201	343	671.5	939	992.5	657	318
IgM	S00156	Neg	IgG False Positive	436.5	83	2388	2198.5	425	912	949	1307	1018	1216	1125	441	500	492	789	575	324	286	249.5	227	211.5	858	600.5	580	561.5	854	2136	279	520	111	2555	601	2561	591	576	1468	419	2291	393	1167	389	646	1149.5	934	148	197
IgM	S00198	Neg	IgG False Positive	127	18	587	567	181	375	280.5	644	1195	631	311	134	270	334	291.5	279	149	186.5	192	93	111	288	246	262.5	186.5	339.5	676	297	278.5	60	652	374	848	164	171	370.5	412	1255.5	182	375.5	103	49.5	367	318	118	65
IgM	S00245	Neg	IgG False positive	313	47	1804.5	2122.5	472	739	889	1679	1560	1122	862	NA	591	373	781	515	160.5	407	421	221	140	681.5	546	549	412	760	2567	758	738	78	1479	404	1301	693.5	213.5	406	494	2123	490.5	840	190	609.5	1180	1178	290	225.5
IgM	S00292	Neg	IgG False positive	318	231	901	1237		493	610	1176.5	794.5	664	678	1125	862	213.5	600.5	482.5	153	331	186	320	93	497	470	392	308	539	853	386	178	59	542.5	723.5	487	171.5	451	107	398	443	316	1570	508.5	511	1022	615.5	101	173
IgM	S00300	Neg	IgG False positive	273	29	967	597.5	153	280	245	497.5	1495	347.5	312.5	NA	344	226	236	284	112	114	119	140	77.5	243	170	218	130	229	495	127	981.5	39	318	783.5	710	603	87.5	81	206.5	584	142	305	81	567	297	235	39	281
IgM	S00311	Neg	IgG False positive	84.5	18	270	398	88.5	135	161	380	389	233.5	203	NA	106	66	191	109	48	97	58	41	46	157	115	131.5	85	137	678.5	155	92	34	187	126.5	209.5	42.5	49	84	157	392	85	142	81	48	97.5	131	38	61
IgM	S00325	Neg	IgG False positive	136.5	37	560	649.5	123	396	321	459	638.5	974	302.5	NA	293	170	206	152.5	121.5	169.5	158	362.5	90	208	179	213	198	280.5	1109	166	307	50	1457	174	321.5	169	263	76	156	462.5	898	357	135.5	300	972	298.5	311.5	79.5
IgM	S00340	Neg	IgG False positive	262.5	138	1829.5	1554.5	286.5	414.5	364.5	940	859	1104	412	NA	451	118	414	280	83	278	128.5	99	94	296	272	336.5	238.5	357	655	299.5	126	107	237	147	491	203	89	212	95	510	79	234	82	231	310	398	101	90
IgM	S00343	Neg	IgG False positive	270.5	120	1532	1046	186.5	453	276	445.5	1275	658	364	NA	541.5	192	274	209	195	147	311	144	282	383.5	295.5	267	312	348.5	1188	141	352	448	369	251	258	146	338	303.5	347	1606	228	1032.5	180	374	298.5	960	97	177.5
IgM	S00359	Neg	IgG False positive	398	314	1810	1678	573	1644	1076	4243	3491.5	2041	1043	NA	1076	741.5	1098	740	629	348	642	297.5	181	853	728	841	560.5	741	2305	385.5	538	135	1907	441.5	1595.5	656	389	165	576	2353	315	641	250	3174.5	1380.5	1210	966.5	421.5
IgM	S00362	Neg	IgG False positive	133	104	248	243	102	229	175	377	209	247	223	NA	136	115	144.5	143	80	118	102	96	70	174	137	173.5	164	235	274.5	81	193	58	134	108.5	245	154	133	46.5	105	326	88	128.5	84	95	104	463	44	73.5
IgM	S00274	Neg	IgM False Positive	443	118	1676	3328.5	568	1060	1182	1758	1987	1785	1340	NA	936	732	1067	896.5	468	502	422	286.5	330	936.5	768.5	804.5	658	1030	1477	663	680.5	164	1217	1403	2822	2356	909	554	1168	1658.5	696	1805	823	1693	1330	1430	181	288.5
IgM	S00280	Neg	IgM False Positive	635	75	2361	2321.5	399	597	834	1531	579	1233	1015.5	331	187	264	663	460	221	375	146	100	203	872.5	615.5	512	510	697.5	746	307.5	148.5	55	556	185.5	558	124	120	90	497	1119	270.5	229	139	168	179	263	196	107
IgM	S00286	Neg	IgM False Positive	342	98	2214	2002	463	899.5	719	1733	2580	1772	754	NA	676	316.5	627	722.5	339.5	538.5	505.5	240	175	693	546	909.5	472	640	1618	619	541.5	138	1558	544.5	2868	658	286	296	529	2285	942.5	1583	273	1138	1198.5	825	157	440
IgM	S00287	Neg	IgM False Positive	665	42.5	1862.5	1434	315	1351	657	1189	1577.5	1364	782	288	609	904.5	545	410	233	237	227	121	137	525	479.5	493.5	273.5	699	958	250	1418	189	690	263	598	298.5	170	201	364.5	919.5	416	1396	140.5	257	870	538	333	115
IgM	S00289	Neg	IgM False Positive	448	49	901	897.5	230	380.5	411	1036	1010	736	445	NA	531	248	339	273.5	128.5	261.5	1568	127.5	111	316	223.5	360	223	349	621	236	218	60.5	337	205	618	152	201	155	499	1392.5	185	274.5	110	909	499	501	127	182.5
IgM	S00295	Neg	IgM False Positive	400.5	44.5	1263	880.5	308.5	447	588	577	454	548	688	NA	172	163	408	298	79	179	93	117	83.5	378	293	398.5	232.5	451.5	293	66	133	55	223.5	155	539	87	115	121	223	354	197	384	94	150	327	311.5	65	79
IgM	S00317	Neg	IgM False Positive	154	25	860	1015.5	354	638	541	1040.5	1620	629	466	NA	645.5	318.5	376	490.5	246	281	471	182	130.5	464	404	323	405	407	2401.5	308.5	159	50	814.5	364.5	628	1123.5	117	169.5	396	1573	117	655	161	349.5	608	638	216	154
IgM	S00344	Neg	IgM False Positive	525	406.5	853	1428	350	486	933	1631	1921.5	1031	638	NA	722	329.5	916	506	328	437	460	307.5	152	773	441	501	344	558	796	391	508	148.5	751	325	887.5	300.5	328.5	188.5	366.5	1326	214	805	201.5	464	775	460.5	340	244
IgM	S00406	Neg	IgM False Positive	547	400	7288.5	5585	501.5	803.5	793	1578	2805	2071	1012	NA	1195.5	470.5	665	688	228	418	614	154	194.5	776.5	842.5	791	594	785	1536	182.5	280	502	1576	368	2296	797	360	221	734.5	1371	377	516	215.5	549.5	443.5	839	1680.5	494
IgM	S00083	Neg	IgM False Postive	449	264	2035	4540	681	1273	1216	2256	1600	2203	1475.5	256.5	682	552	1067.5	866	907	487.5	275	184	213	1017	891	848	659	1151	3900	952	1075	188	1004.5	644.5	1286	395	313	494	452	1587	317	874.5	265	235.5	850.5	883	286	197.5
IgM	S00086	Neg	IgM False Postive	334	340.5	1647	1337	559	947	814	1256.5	1022	1395	719	202	393	408	696	646	221.5	428.5	434	262	146	616	574	627	476	741.5	2073	1255	575.5	73	2333	682	1434	647	367	577	327	1519	494	2882	212	320	626.5	743	153	324.5
IgM	S00101	Neg	IgM False Postive	614	347.5	2355	2136	551	694	727	1478.5	1900	1089.5	692	209	497	488.5	686	548.5	291	449	393.5	176	225	940	588	520.5	543	692.5	1435	831	476	146	1871	759	1636	629	294.5	299.5	1354	1874	548	798	214	329.5	441	564	118.5	322.5
IgM	S00104	Neg	IgM False Postive	156	29	950.5	949	254	449	526	753	782	610.5	768	88	240	127.5	420	480	180	195	160	139	107	426.5	336.5	337	308.5	495	4811	1113	1014	233.5	4993	1344	5278.5	2202.5	1098	833	1063	5825	548	2303.5	110	90	246	368	98.5	197
IgM	S00126	Neg	IgM False Postive	433.5	676	3933.5	3347.5	524.5	971	866	1530.5	1978	1708	908	202.5	825	438.5	717.5	779	565	356	308	270	191	720.5	696	1258	580	833	1332	399.5	490	174	1209	502	1793.5	655	293.5	354.5	302	4012	348.5	838.5	361	749.5	762	1081.5	267	180
IgM	S00130	Neg	IgM False Postive	229	102	1955	2155	331	688.5	770	1304	1039	969	734	243	612.5	351	593	731	199	360	453	313	174	850.5	501	580.5	398	660	1793	220.5	439.5	110	1244	475	1651.5	1030	432	460.5	356.5	951.5	481	1011.5	276	636	699	823	170	258
IgM	S00144	Neg	IgM False Postive	696	156	4097	3830	744.5	1158.5	1304.5	2090	1350	1589	1541	305	993	625.5	937	1017.5	392	536	440	431	981.5	1439	864	981	995	1064.5	2056	649	381	400	3700	581	1085	381	339	512	339	1794	356.5	631.5	288	304	678	711.5	159	306.5
IgM	S00148	Neg	IgM False Postive	945	426.5	2248	2186	769	1649	1790.5	2874	4820	1980	2163	242.5	2137	440	1869	1162	542	620	886.5	211	225.5	1588	1335	1087	1054	1636	2789	231	417.5	89	2279	614.5	2009	732	342.5	440	459	2392	255.5	443.5	390.5	455.5	1183	1040	266	270
IgM	S00150	Neg	IgM False Postive	443	96.5	3071	2747.5	590	2778.5	1350	3478	1848	1488	1336	338	788.5	301	1317	791.5	242	644	363	263.5	340.5	1103.5	1061.5	777	1018.5	974	1025.5	525	294	95	1510	484	3630.5	382	345.5	289.5	360	1050.5	281	619.5	400	2469	810	482.5	143	149
IgM	S00151	Neg	IgM False Postive	871	174	4716	4207.5	1302.5	1713	1575	3866.5	4816	2575	2108.5	732.5	916	868	1459.5	1251.5	584	701	917	764	361	1216.5	1154	1541	1423	1956.5	5095	1298.5	1168	164	5974	816	2199	1080	927	946	1231	1740	900.5	729	505.5	1250	1100	1700	871.5	501
IgM	S00015	Neg	Low Neg IgG	64	32	296	224	65.5	102	87	276	256	172	99.5	200	155	103	94	110	52	75	166	69	55	81	75	65	58.5	81	504	86	81	34	136	99.5	247.5	69	60	52	55	189	53	79	68	49	124	144	21	50
IgM	S00021	Neg	Low Neg IgG	36.5	12	143.5	338	97.5	193	155	261.5	246	284	180	46	97	86.5	149	102	51	80	87	50	50	143	121	137	104	144	242	104.5	72.5	36	147	96	136	68	58	90	93	209	42	98	58	77	88.5	120	36	53
IgM	S00022	Neg	Low Neg IgG	98	85.5	485	937	266.5	387	806	778	477.5	744	709.5	87.5	247	130	435.5	444	195	165	103	89	77	440	443	381	332.5	620	855.5	213.5	152	54	780	288	655.5	88	160	168	168	212	190.5	267	123	145.5	231	242	131	127
IgM	S00025	Neg	Low Neg IgG	149	24.5	817	701.5	161	368	277	1059.5	583	870	271	404	131	303.5	240.5	227	151	112	92.5	189	82	242	283	202	245.5	296.5	814	207	430	59	715.5	271	831.5	124	173	98	357.5	486	179.5	1124	77	118.5	237	130	58	90.5
IgM	S00033	Neg	Low Neg IgG	245	62.5	634	1080	203	324	472	798	471	589	434	228	332	166	448	241.5	78	123	118	76.5	86.5	350	285	289.5	238	337.5	692	169.5	218	70	555.5	284	435	73	105	135.5	241	326	277.5	635	126.5	263	410	332	56	65
IgM	S00034	Neg	Low Neg IgG	142	34	1129	1044	222	358	356	1245	1900	580	535	146	323	155	345.5	400	258	227	212	161.5	77	309.5	280	317	246	462.5	495.5	160	180.5	43	381.5	236	191.5	289	390.5	118	154	509	70	201	162	142	306	436	51	133
IgM	S00038	Neg	Low Neg IgG	95	1439	1017.5	829	299	818	622	1395	689	976	659	96.5	492.5	594.5	387.5	343.5	139	193	204	104	81.5	398	384	427	309	491	335	140	244	59.5	281.5	205	487.5	67.5	108	116	114	375	185.5	243	94	176.5	190	286	76.5	62
IgM	S00039	Neg	Low Neg IgG	176	118	1135	1985	306	294	493	1014	784	614	765.5	72	279	419	310	2316	205	250	169.5	139	141	437	681	319	394.5	400	2182	459.5	773	90	753	496	556	218	254	190.5	206	1065.5	3328	1527	187	252	563	543	70	68
IgM	S00135	Neg	Low Neg IgG	43	13	195	424.5	125	196	203	300	312	338	199	50	105	91	171.5	142	62	89.5	113	54.5	60	173	143	149.5	124	162	336	115	92	37.5	169.5	104	159	70	66	112.5	100.5	274	47	111	70	162	170	187	54	69.5
IgM	S00266	Neg	Low Neg IgG	111	21	654	728	146	372.5	404	545	580	385	435	NA	238	196.5	339.5	201.5	145.5	230	140	92	127.5	293	235	228	211	284	747	100	189.5	77	474	328.5	332	343.5	153	569	224	802.5	139	335.5	168	302	293	323.5	110	104.5
IgM	S00279	Neg	Low Neg IgG	98	36	449	711	174	170	178.5	519	384	363	178	NA	252	157	226	223	107	178	99.5	88	68	282	138	182	104.5	171	912	423	415	136	643	316.5	531	125	164	147	220.5	352	333.5	356	84	600	442	404	192	218
IgM	S00298	Neg	Low Neg IgG	91	22	260	342	124.5	155.5	185	337.5	317	688.5	151.5	NA	452	170	133	159	97	131.5	106	118	99	141.5	142	129.5	105	135	487	151	60	42	241.5	106	287.5	99	96	72.5	84	526	363.5	118	105	176	368	437	1519.5	71.5
IgM	S00345	Neg	Low Neg IgG	126	189	624	911.5	399	489	560	1072	622	622.5	730	NA	265.5	193	671	420	496.5	186	241	145	97	474	400.5	522	331	595.5	960	428	198	122.5	482	322	629.5	383	149	132	233	704	323.5	1421	133	267.5	444	632	108	162
IgM	S00355	Neg	Low Neg IgG	83	41	471	525	180	593	257	449	687	388	197	NA	235	222	159	291	88	211	108	161	106	155.5	172	149	141.5	246.5	729	132.5	219	57	326.5	202	516	157	86	72	134	623.5	151	635	129	601	268	418.5	675.5	106
IgM	S00366	Neg	Low Neg IgG	115	42	695	902	146	229	237	501	837	390	290	NA	437	134	258.5	188	80	145	196	88.5	140	188	191	161.5	136.5	253	1314	110	427	56	859.5	273	312	137	192	81	522	671	243.5	596.5	156	110	319	428.5	194	116
IgM	S00389	Neg	Low Neg IgG	82	30	241.5	305.5	104	230.5	226.5	365	422.5	563	263.5	NA	149	252	179	164	73.5	84	78	54	50	154	153	125	113	181	288.5	92	116	54.5	606	136	207	87	60	54	345	263	174	102.5	60.5	96	155	259	60	80.5
IgM	S00397	Neg	Low Neg IgG	134.5	22	1868	1308	193.5	227	321.5	385	263	439	422	NA	278	190	264	201	118.5	229	82	59	51	244	229.5	263	192	332	308.5	61.5	85.5	41	148	80	163	42	48.5	49	252.5	148	91.5	128.5	61	335.5	198	200	47.5	73
IgM	S00404	Neg	Low Neg IgG	332	83	232	172.5	80	97	124	201	271	172	128.5	NA	132	66	101	77.5	40	89.5	107	45	44	150	94	111	89	124	31	37	32.5	30.5	25	44	35	25	26	26	30	25	28.5	40	55	83	112	143	104.5	64
IgM	S00019	Neg	Low Neg IgM	121	111	457	504	222	278	362.5	383	498	442	497	98.5	156	94	267	269.5	69	125	101	89	53	244	197	266.5	173.5	329	485.5	431	143	147.5	353.5	153	138	143	90	170	196	494.5	105	642.5	94	116.5	303	287	35	82
IgM	S00027	Neg	Low Neg IgM	40	17.5	121	110	44	72	72.5	295	263	205.5	78.5	48	161	43	73.5	57.5	49	75	69	52	47.5	70	54	68.5	55	97.5	225.5	108	122	37	102	132	137	52	80	67	85	383	81.5	115	86	45	119.5	138	45	57
IgM	S00043	Neg	Low Neg IgM	142.5	57	516	724.5	309.5	543.5	617	1082	1636	815.5	628.5	95	402	215.5	382	347	152	218	242	124	115	458	420	420.5	317	523	1916.5	425	442	172	1399	620	1021	377	582	158	998	2553	173	592.5	107	86	168.5	236	50	63
IgM	S00168	Neg	Low Neg IgM	103	29	586	1335.5	189	399	332	785.5	654	291	261	78	304.5	141.5	192	180.5	161	131	81	124	88.5	221	234	245	168.5	242	507	213	138.5	68	260	231	550.5	124.5	92	81.5	96	681.5	57.5	286	81	165	203	146	48	61.5
IgM	S00172	Neg	Low Neg IgM	71	31	281	219	65.5	86	79	245.5	206	168	100	175	136	100	84	78	56	82	79	58.5	50.5	78	73	68	56	88	888	135	163	40	127.5	167.5	547.5	100	96	76	97	357	95	145	79	55	149	140	25	53
IgM	S00174	Neg	Low Neg IgM	98	34	490.5	579	366	466	631	832	1218	774	727	86	271.5	114.5	472	442	140	2158	107.5	113	103	436	486	481	291	578.5	3580	441	504.5	220	893	451	1291	198.5	246	268	310	2222.5	289	490	163.5	873.5	430	333	73	108.5
IgM	S00175	Neg	Low Neg IgM	97	85	280	258.5	163	193	246	442	697	330.5	265	58	419.5	72	190	155	89	109	83	58	59	203	201	212	143	248	435.5	104	92	73	107	161	772	86	126	85	76	863	99	142	113	80	217	252	137	86
IgM	S00178	Neg	Low Neg IgM	95	35	656	831.5	189	257	446.5	553.5	309	366	482	75	219	103.5	418	305	67	87	95.5	75	83.5	300.5	312	301	191	369	299	80	85	40	143	144	215	84	74	74	139.5	306	55	147	91	140	292	191	41	84
IgM	S00183	Neg	Low Neg IgM	118	68.5	417	473.5	143.5	311.5	240.5	393	491	596	240.5	90	290	181	161	184	79	100	131	73	68	178	169.5	156.5	147	199	340	78	105	30	232.5	89	134.5	65	73	60	90	117.5	41	109	99	66	197	165	43	79
IgM	S00184	Neg	Low Neg IgM	137.5	16	655	479	142	191	213.5	785	318	303	252.5	77.5	228.5	93	181.5	145	82	108.5	74	66	82	254	182.5	185	146	222	262	66	80.5	38	138	118	463	78	114.5	52	84	303	57.5	215	113	53	163	190	125.5	71
IgM	S00187	Neg	Low Neg IgM	57	156.5	872.5	516.5	73	122	127.5	266	344	228	164	43	64.5	76	99	93	53	60	41	41	44	136	99	94.5	85	110.5	303	360	192	42	162	147	279.5	54	67	50	132.5	183.5	107.5	164.5	60	44	154	132	31	48
IgM	S00188	Neg	Low Neg IgM	170.5	115	818	800.5	253.5	340	371.5	510	378	403	302	83	473.5	175	293.5	273.5	93.5	125	89	110	82	253	210.5	301	189	374	545	257.5	88	89	154	236.5	287	183	104	60	137	396	209	294	103	126	558.5	142.5	32	115
IgM	S00225	Neg	Low Neg IgM	109	36	832	655	119	299	190	384.5	287	446	294	NA	174	113.5	190	182	91	115	132	224.5	78	197.5	209	172	142	203	326	103	150.5	51	281.5	279.5	205	256.5	77.5	314	229.5	268	146	123	89	468	143	246	43	99
IgM	S00242	Neg	Low Neg IgM	99	14	462.5	329	562.5	1091	948	929.5	280	997	936	NA	238	64	912	928	62	85	90	56.5	52	593	586	585	547	935	259	107	132	42	161	105	547	100.5	147	63.5	109	300.5	171.5	393	57	409	196	327	146	58
IgM	S00252	Neg	Low Neg IgM	65	37	290	393	136	189	192	590.5	701	507	197	NA	271	172.5	169	142	88	192	121	74	89	156.5	147.5	167	136.5	285	678.5	216.5	415	96	271	159	402	103	141	118	364	835	79	284	82	140	345	249.5	133	104
IgM	S00260	Neg	Low Neg IgM	72	17	1137.5	927.5	89	208	433	280	257	522.5	170.5	119	225	456.5	242	120	69	119	98	70	74	221	144	229	110	163	533.5	107	121	47	371	111	197.5	58	83	598.5	123	182	92.5	116	65.5	115.5	267	166	60	96
IgM	S00377	Neg	Low Neg IgM	70.5	19	114	145	57	113.5	143	196	181	273.5	137	NA	169.5	68.5	89	99	42	90.5	57.5	35	39	96	67.5	92	56	115	169.5	68.5	40	30	67	97	144.5	42	46	33	51	103	35	105	48	121	161	134.5	26.5	49
IgM	S00383	Neg	Low Neg IgM	69	48	148	212	45	79	96	294	107.5	179	119.5	40	157.5	65	69	58.5	37	74	42	39	40	95	71	88	51	88	213	59	65	40	85	101	89	35	70	53	54	231	47	88	53	64	107.5	172.5	170.5	53
IgM	DPMS0112	Melioidosis	Day0	161.5	29	160	236	81	182	146	217.5	82	152.5	174.5	74	58	56	137	118	32	179	37	43	33	116	131	125	85	137	603	68	119	61.5	548.5	135.5	265.5	81	74	105	102.5	205	141	259	94	260	189.5	206	177	107.5
IgM	DPMS0734	Melioidosis	Day0	812.5	685.5	3837.5	3129	990	1282.5	1213.5	1412	3407	4448.5	1266	NA	2261	807.5	1029	920	2052	616	587.5	732.5	252	1263	855.5	981	802	902	1628	2240	1430	150	974	613	3200	826	401	406	925	1667	748	1655.5	174	1937	937	1644	571	293.5
IgM	DPMS0923	Melioidosis	Day0	455	1070	1428	646.5	176	269.5	208	561.5	464.5	440	268	NA	374.5	89	157.5	142.5	71.5	143	126	57	64	175.5	251	159	201	197	358	241	286	45	194.5	210	321	100.5	210	58	197	461.5	84	327	112	133.5	514	534	95.5	93
IgM	DPMS0925	Melioidosis	Day0	75.5	32	882	753.5	178.5	391	371	495	348	473.5	406	NA	201.5	170	426	303.5	99.5	254	126	120	61.5	283.5	276	233.5	177	318	393	139	295	350	177	256	401	114	98	125	182	365	681	253.5	95.5	225	300	387	79	562
IgM	DPMS0926	Melioidosis	Day0	433.5	36	909	840	377.5	369.5	360	505.5	1005	556	441.5	243	314	355	410	385.5	580	333	216	172	150	252	328.5	365	250	372	560	425	1159	95.5	472.5	1087	857	1401	228	237	364	795	117	249	290	621	283	365	74	148
IgM	DPMS0927	Melioidosis	Day0	1139	170	4082.5	2394.5	750	896	1177	6994	6808	2415	754	518.5	877	725	1213	959.5	906.5	730	519	926	356	1267.5	655	796	749	1085.5	3995	1046	928.5	2041	1145	1305	905	329.5	748	481	780	7290	709	2154	450	1932	1984	1472	269.5	884.5
IgM	DPMS0928	Melioidosis	Day0	81	27.5	247	303	112	166	173.5	386	244	384	228	122	170	100.5	158.5	131	74	94	68	58	65	157	151	143	122	211	647.5	271	811.5	53.5	2023	926	618	363	1638	583.5	1195	644.5	132	1423	1119.5	2518.5	2511	2642	129	173.5
IgM	DPMS0929	Melioidosis	Day0	81	18	737	571.5	123.5	310.5	300.5	387	1254	414	221	80	556	416	98.5	111	111	331	111	76	61.5	115	107.5	120	138.5	174.5	178.5	110	189	39	78.5	172	308	92	149	52	129.5	10013	97	112	161	74	265	284	62	79
IgM	DPMS0931	Melioidosis	Day0	NA	NA	NA	NA	NA	NA	NA	NA	NA	NA	NA	NA	NA	NA	NA	NA	NA	NA	NA	NA	NA	NA	NA	NA	NA	NA	684.5	161	210.5	108.5	359	186	222	209	178	74	127	319	537.5	436	89.5	290	339	327	157	109
IgM	DPMS0932	Melioidosis	Day0	526	25	1778.5	2064.5	980	895	1057	2049	1406	1226	998	202.5	504	797	956.5	601	171	330	181	127	181	775	511	573	482	934.5	634	1618.5	627.5	53	388.5	261	1070	124	427	199	279	969	236	390	244	434.5	680	488	276	473
IgM	DPMS0935	Melioidosis	Day0	2861.5	5065	3494	1647.5	2047.5	6210	1276.5	4188	8578	3128.5	966	417.5	1557.5	12842	486.5	589.5	1223	1112	844	366	667	793	479	569	516	727	10267	5497.5	606.5	139	1513	1053.5	1235.5	322	1131	1927	701	1691.5	415	981.5	1540	2296	6149.5	6294	784	4208
IgM	DPMS0936	Melioidosis	Day0	170	20	600	564.5	211	285	351	579	1352	553	276	227	448	206	236.5	279	126.5	323	148	117	123	249	232.5	388	196	240	418	131.5	79.5	50	238	175	553	155	94.5	129.5	178	733	289	147	139	135	555	508	191.5	225.5
IgM	DPMS0937	Melioidosis	Day0	347.5	59	1008	1288	639	796	2406	2712	1183	3694	1441.5	195	890.5	342.5	773	606	584	249	196	142	150	898	902	867	595.5	1183	1486.5	488	457	93.5	150.5	283.5	1248	93	393.5	106.5	263	657	522.5	626	441.5	382.5	746.5	832	157	115
IgM	DPMS0938	Melioidosis	Day0	329	23.5	599.5	478	171	316	208	657	577	582	259	99	602	134.5	238	339.5	109	292	219	83	76	171	159	178	107	182.5	222.5	180	143	55.5	325.5	118	142	105	72	82	60	374	98	89.5	84	262	239.5	226	50	78
IgM	DPMS0939	Melioidosis	Day0	140	40	664	683	220	275	302	534	452	678	337	NA	381	163.5	199	216	101.5	448	96.5	270	149	275.5	267	194	210	220	354	592	160.5	51	195	271	351	115	183	404.5	170	488	102.5	232.5	219	176.5	583	821	148	86
IgM	DPMS0940	Melioidosis	Day0	1110.5	33	1933	1176	329	447	630	875.5	729	1647.5	647	NA	227	279.5	451.5	387.5	131	252	114	91	92	430	532	462.5	416	493	209	91	299	75.5	181.5	301	482	155	124	69.5	163.5	1494	171	279	98	181.5	234	346	269	119.5
IgM	DPMS0941	Melioidosis	Day0	234.5	88	1739	2161	532	972	889.5	1979.5	930	1555	1011	232.5	532	270	743	910	275.5	942	321	812.5	166	1150	745	676	499	759	1082.5	282.5	316	189.5	251.5	417.5	715	539	275.5	124	356.5	640	396.5	1015	469	326	778	860	115	699
IgM	DPMS0942	Melioidosis	Day0	1108.5	98.5	2005	1254	350	3930	888.5	1193	1155	846	629	NA	188	161.5	771	453	146	303	563.5	101.5	84	533	513	667.5	334	558	289	96	753	213	629.5	217	550	137	121	73	108	1234	6757	105.5	438	170	369	1144	194	215
IgM	DPMS0943	Melioidosis	Day0	1203.5	867	1776.5	2318	570	2273	684	903	1996	1184	609	476	1061	325	492.5	449.5	242.5	426.5	463	640	174.5	458	406	7396	438	449.5	1191	804.5	619	150.5	17455.5	460	1009	221	117	129	169	1311	145	591	107	564	816	1168	150	342.5
IgM	DPMS0945	Melioidosis	Day0	2757	556	2896	1102	408	18311.5	542	966	1017	1891	575	130	611	304	444	279	201	241	294	128.5	104	325	458	385.5	310	460	495	120.5	316	52	504.5	200	423	349	201	68	174	312	376	589	158	213	474.5	615.5	521	92
IgM	DPMS0947	Melioidosis	Day0	1430	8677	2620	894	391.5	1164	507	1199	742	962.5	669	108	558	347	459.5	394	323	505	219	390	109	635	486	433	330	470	343	183	248	72	231.5	348	244	119.5	130	113	106	859	107	609	207	545	859	1299	146.5	123
IgM	DPMS0948	Melioidosis	Day0	215	795	779	8514	255	387.5	538	694	637.5	638	527	NA	437.5	231.5	365	267	172.5	271	186.5	129	106	385	312	331	304	386	733	319	167	82.5	482	299	724.5	132	162	221	235	762	499	681	150	368.5	550	598	137	234
IgM	DPMS0953	Melioidosis	Day0	644	1824.5	1136	2629.5	6157	518	1119	899	485.5	930	973.5	116.5	223.5	151	667	471	169.5	132	116	70.5	105	886	543	601	422	754.5	458	4118	220	51	336	244	327	257.5	295	120	240	216	150	171	492	126	360	567	55.5	102
IgM	DPMS0954	Melioidosis	Day0	2413	5668	3732	2026	421	3590	630	789	1710	1618	644	336	908	336	461	347.5	202	276	400	427.5	129	513.5	465.5	419	365	590	366	140	254	67	140.5	189	484	134	123	72	125	962	135.5	336	156	403	323	453.5	170	143
IgM	DPMS0955	Melioidosis	Day0	1140	30	1166	314	100.5	133	155	256	352.5	311	209	NA	178	192	145.5	115	78	128	77	60	42	112	109.5	98	84.5	143	367	114	145	53.5	127	132	224	118	58	154.5	73	187.5	176	120.5	73	80.5	141.5	224	82	145
IgM	DPMS0957	Melioidosis	Day0	797	489.5	3156.5	4799.5	449	939.5	855	5565	977	1110	1072	NA	680	256.5	640	559	349	413	298	200	157	694.5	512	527	470.5	749	1682	631	264	87	1166	319	1367	536.5	254.5	169.5	368.5	1037.5	224.5	632	167.5	297	334	592	186.5	250
IgM	DPMS0959	Melioidosis	Day0	2377	4972	8226	16652	8797	3914	2409	1966	2323	1333	1263	153	969	585	1149	743.5	402	1193	1036	150	192.5	1061	996	2051	773	930	1140.5	14254.5	311	64	1465	624	830.5	397	503	270	659	991	2935	377	212	511.5	1019	672.5	97	504
IgM	DPMS0960	Melioidosis	Day0	3572	1844	15655	12671	2102	350.5	862.5	957	904	2212.5	1207	1882	442	311	251	269	816	378.5	763	239	358	357	606.5	503.5	678.5	945	2806	2493	1069.5	75	1613	922	755	228	1623	435	938.5	694	465	2197.5	679	526	1982	2710.5	101	483
IgM	DPMS0964	Melioidosis	Day0	584	120.5	704	761	251.5	354	556	1150.5	753	426	486	NA	234	83	378	247	280	136	137.5	101	84	394	509	358	261	378	506	486	110.5	52	198	287	565	92	150	83	101	393.5	135	232.5	188	85	502	893.5	98	170
IgM	DPMS0966	Melioidosis	Day0	112.5	67	422	313	188	819.5	126	337.5	721	246	167	NA	460	327	181	163.5	178	190	246	462	136	429	139	134.5	150	160	543	267.5	221	105	175.5	232	389	168.5	171	180.5	122.5	681	175	658	207	363	1107	473.5	149	215
IgM	DPMS0967	Melioidosis	Day0	416	32	986	515.5	387	376	405	1016	622	1360.5	338	NA	1682	205	192	256	114	248	187	101	153	210	274.5	214.5	178	325	1110.5	1104	261.5	85.5	1729	210.5	752.5	78	295	89	350	516.5	295	458	103	844.5	1269.5	524.5	225	97
IgM	DPMS0973	Melioidosis	Day0	497	840	2270	6573.5	763.5	1091	1256.5	2912.5	1041.5	2069	1692	NA	629	303	1074.5	1245	274	475	911	315	248	900	1079	986	889.5	1126	127.5	42	58	40	52	106	94.5	37	46	40	48	50	49	73	255	934	2976	1072	282	442.5
IgM	DPMS0974	Melioidosis	Day0	352	255	1075	1385	404	608	792	1397	864	1037.5	910.5	151	649	331	651	638	178	285	199	422.5	152	670	589.5	577	476	700.5	337	163	121.5	87.5	218	200.5	304	165.5	103	93	142	677.5	148	226	157	149	308	291	124.5	160.5
IgM	DPMS0976	Melioidosis	Day0	826	861	1091.5	339	2012	1673	333.5	4474	1934	773.5	333	NA	393.5	256	360	480	315	726	212	801.5	90	411	210	235.5	163	297	840.5	4874	467	41	481	208	615	123	255	81	161	698	126	968	94	210.5	437	377	77	101
IgM	DPMS0977	Melioidosis	Day0	754	5972	1574.5	1105	185	549	279	473.5	1020	564.5	448	NA	218	130	349	292.5	193.5	389	108	82	85	455.5	254	269	182	354	548	120	201	59	337.5	175.5	337	91	219	73	172	290.5	49	566.5	85	147	350.5	222	500.5	86
IgM	DPMS0979	Melioidosis	Day0	182	3811	1165.5	1112	555	880	911	1389	886.5	1237	874.5	128	532	186.5	792	765	142	248.5	123	234	88	674	692	697	611	852.5	650	134.5	187	74	553	159	269.5	94	97	74	121.5	436	392	171.5	152	128.5	164.5	365.5	345.5	243.5
IgM	DPMS0981	Melioidosis	Day0	1971.5	18623	5776.5	3545	572	1584.5	705	3344.5	1783	2239.5	788	NA	493	730	791	956	215.5	612	482	205	240	657	675	616.5	451	690	1828	566	183	79	1531	306.5	723.5	317	297	104	286.5	765	512	809	107.5	216	724	387.5	178	145
IgM	DPMS0985	Melioidosis	Day0	1842	1947	10192	2588	895	1697	506	615.5	401	428.5	309	NA	563	170	182	240.5	128.5	231.5	129	293	146	281.5	213	185	177	237	254	558	110	53.5	112	138	255.5	46	187.5	57	102	466.5	249	227	102.5	114.5	323	412	57	130
IgM	DPMS0988	Melioidosis	Day0	2316.5	446	2331	4440	1173	737	1259	1274	1392	2443	1128.5	NA	764	793	490	1381	566.5	303	694	103	265	479	531.5	2207	490	576.5	2005.5	815	716.5	73	495.5	536	591	79	597	98	790	308.5	278	582.5	182.5	277	836	805	87	132
IgM	DPMS0989	Melioidosis	Day0	1003	1274	2222	1333.5	625	7874	1071	4735	733.5	1756.5	1285	620	598	317.5	880	678	517	1232	471	300	385	933	717.5	994	508	824.5	1335	305	224	102	518.5	413	375	222	309	151	161.5	1496.5	209.5	900	365	679	661	1211	166	213.5
IgM	DPMS0990	Melioidosis	Day0	446	446	1103	785	774.5	827	425	440	702	1086	462	186	592	160	294	354.5	113	234	178	259	102	339.5	277	308	381	318.5	441	80	97	34	239	131	198.5	50	62.5	40	46	116	39	57.5	103	102	487	384	33	216
IgM	DPMS0992	Melioidosis	Day0	193	58	986	1525	417	469	638	1397	766	1072	629	156	1399	267	449.5	434	680.5	298.5	177	187	129	486.5	543.5	484	333	507	610	241.5	164	47	222	356	468	78	165	75	115	285	201	202	199	284.5	3012	567	92	149
IgM	DPMS0997	Melioidosis	Day0	1412	10881	1864	537.5	1284	400	765	1540	386	509	1175	NA	153	2736.5	638	380	88	137.5	111.5	60	61	516.5	482.5	484	287.5	642	2902.5	1587.5	85.5	36	1096	208	141	151.5	87.5	107	112	87	342	245.5	63	126	1991	191	33.5	685.5
IgM	DPMS0999	Melioidosis	Day0	2067	1749	2327	651	2156	4070	3452	2227.5	1469.5	1864.5	4516	NA	1078	473	2672	1573	129.5	293	159.5	134	88	1666.5	2003	1969	1034	2835.5	666	3881	168.5	41	378.5	437	385.5	239	167	100.5	121	316	162	243	97.5	126	3144	276	58	158.5
IgM	DPMS1001	Melioidosis	Day0	453.5	125.5	971	896	277	749	399	780	435	585.5	422	NA	265.5	1116	354	334	110	141	121	334	85.5	388	298.5	305	283.5	347	600	219	248	297	174	180	922.5	444	140	136	298	443	145	194	87.5	90	165	632	46	109.5
IgM	DPMS1002	Melioidosis	Day0	240	32	872.5	666.5	139	202.5	284	649	375	637	191.5	286	389	228.5	151	121	92	414.5	122	67	74	170	139.5	148	132	202	388	169	123	36	1314	308	180	69	124.5	71	153	349.5	33	138	150	109	348	264	180	151
IgM	DPMS1003	Melioidosis	Day0	797	4350	986	7013.5	313	568	503	1752	561	897	588	160	651	294.5	505.5	320	154	546	297	204	201	457	383.5	408	360.5	467	1212	112	195	49	580	210	1561	199	241.5	123	219.5	730	211	137	195.5	141	226	301	631	210
IgM	DPMS1004	Melioidosis	Day0	514	9563	2287	5704	381.5	1822	767	1200	973	881.5	1236.5	NA	439	151.5	676	507	103	329	351	139	160	528	431	544	316	566	958	215	337.5	458	699	300	614	142	165.5	437	354	1164	526	429	69	78	185	252.5	170	76
IgM	DPMS1012	Melioidosis	Day0	2617.5	439	3150	1082	254.5	540	537	1325	644.5	914	726	NA	368	218.5	285	310	181	245.5	258	268	86	263	275	312.5	241	356	550	203	1014	65	366	190	310	145	166	104	219.5	535	127	471.5	106.5	382	516	560.5	106	293
IgM	DPMS1014	Melioidosis	Day0	431	10342	644	14764	183	303.5	330	1246.5	772	785.5	596	261	125	126.5	213	209.5	85.5	159	183	558	239	237	269	272	160	470	694	138	240.5	50	104	144	153.5	52.5	326	71	102.5	181	42	135	110	130	252	404	49	81
IgM	DPMS1015	Melioidosis	Day0	1803.5	585	2530.5	1636.5	276.5	341	556	1092	700	1000	543	NA	504	347.5	406.5	301	510.5	362	171	156	131	611.5	538	416	285	442	1199	1024.5	548	139	1894	1167	653	261.5	321.5	115	402	478.5	166	1245	209	531.5	665.5	754	1293	439
IgM	DPMS1017	Melioidosis	Day0	448	73	1699	2175.5	265	365	375	1204.5	1621	1247	720.5	NA	533	301	350	255	81.5	154	203.5	87	80.5	287.5	256	431	278	619	990	502.5	818	112.5	330	287.5	568	395	414.5	167	349	1548	161	238.5	160	145.5	336	323	77	126
IgM	DPMS1018	Melioidosis	Day0	1394	611	3306	3237	745	1618	1484	4511.5	2482	4640	1386	1759.5	1059	1176	1135.5	1238	641.5	976	1139	982.5	228.5	1350	1191	1086	1191	1251	1983.5	502	646	119	1501	540	1143	380	309	1522	233	647	1068	905	258	599	1010	675.5	426	351
IgM	DPMS1024	Melioidosis	Day0	1033	17	2372	959	826	469	715	1020.5	660.5	2696.5	790	147	1535	196	484	497	237	322	161	217	130.5	494.5	494	541	312	649	399.5	2015	817	65	210	143	230	81	82	391	186	476	60	146	107.5	241	390	425.5	167	84.5
IgM	DPMS1026	Melioidosis	Day0	1224	1374	2697	1857	906.5	753.5	1731	2759	901.5	1376.5	2195	251	338	267	1360	883	165	320.5	206	92	110	1093.5	1215	1155.5	645	1494	141	53	50	33	204.5	114	72	44	49	40	80.5	51.5	147	88	NA	NA	NA	NA	NA	NA
IgM	DPMS1027	Melioidosis	Day0	333	2668	761	615.5	667.5	164	157	565.5	518	868	157	368	449	174	119	132	90	244.5	142.5	213.5	83	116	172.5	157	89	153	591	540	123	60	221	144	416	186	104	85	572	234.5	115	155	100	449.5	289.5	382	68	104
IgM	DPMS0112	Melioidosis	Day21	127	24	287	375	196	223.5	344	387	112.5	258.5	377	NA	71	69	245	224.5	39.5	215.5	48	45	37	218.5	255	219.5	150	268	NA	NA	NA	NA	NA	NA	NA	NA	NA	NA	NA	NA	NA	NA	98	570	283	305.5	436	135
IgM	DPMS0734	Melioidosis	Day21	985	896	4689	3748.5	1246	1366	1525	1738	3992.5	4457.5	1572	NA	2715	908.5	1208	1030	2609	823	711	861	308.5	1460	1125	1234	930	1127	1963	2531	1635	170	1076	838.5	3179.5	938	493	531	1025.5	1905	870	1964	235	2765	1827	2801	783	446
IgM	DPMS0923	Melioidosis	Day21	538	3240	2716	1409.5	2419	5198.5	520	922.5	614	778	678	NA	394	125	406	344	154	186	110	69	87	395	464.5	448	311	520	318	3020	229	43	232	251	239	125	159	54.5	165	428.5	174	288	111	186	337	481	118	98
IgM	DPMS0925	Melioidosis	Day21	250	38	1133	1018	282	574	564	587.5	426	682	623	462.5	239.5	171	499	438.5	117	380	149	138	63	407.5	373	329	268	433.5	255.5	94.5	154	149	102	139	249	64	66	64	109	226	377.5	121.5	70	160	243	280	57	98
IgM	DPMS0926	Melioidosis	Day21	788	100	3127	2129.5	578.5	2146	522.5	714	1239	743	515	331	450	662	610	520.5	440	517.5	368.5	220	196	646.5	491	460	337	505.5	1615	539	1560	128.5	632.5	1565.5	993.5	1977.5	298.5	332	409.5	1316.5	153.5	339.5	474	1207.5	633	796.5	111	135
IgM	DPMS0927	Melioidosis	Day21	1308	1904.5	4141	2642.5	715	980	1254	7886	7627	2816	881.5	624.5	1368	844	1181.5	1048.5	878	987	1014	1023	347	1375	789	924.5	811	1157.5	4309	1073	1123	2602	1291	1633	936	369	755	477	838	7517.5	798	2321.5	387	1353	1676	1337.5	205.5	599
IgM	DPMS0928	Melioidosis	Day21	569	349	1236	1960	839	1007	1940	2303	1021	2127	2183	NA	985.5	568	1087	866	728	363	820	152	526	1067	1273	1062	1039	6687	952	738	613	170	935.5	651	1693	407	1011	165.5	551	4686	322	738	449	833	2203	2194	305	153
IgM	DPMS0929	Melioidosis	Day21	1149	154	1332.5	638	184	12530	358.5	439	922	411	226	72	516.5	365	127	140	81	329	95	75	62	152.5	164	149	138	186	117	61.5	70	31	32	92	98	31	90.5	46	73	1748	36	46	184	68.5	268	301	73	84
IgM	DPMS0931	Melioidosis	Day21	NA	NA	NA	NA	NA	NA	NA	NA	NA	NA	NA	NA	NA	NA	NA	NA	NA	NA	NA	NA	NA	NA	NA	NA	NA	NA	732	160.5	199	105	281	299.5	274	189	145	89.5	129	376	475	436	89	304	333	356	122	104
IgM	DPMS0932	Melioidosis	Day21	1814	1978	2907	3850	1857.5	1890	3842	5834.5	1413.5	2568	4667	285	447	1206	2724	1723	285.5	678	290	169.5	217	2192	1631	1954	1284.5	2581	696	2329	772	67	623	485	1150	191	616	212	318	1004	317	409	517	906	1527.5	1119	295.5	502
IgM	DPMS0935	Melioidosis	Day21	3953.5	2792	4474	1374	733	2664	590	1622	4495	1096	328.5	212	537	7874	361	351	401	577	273.5	209	256.5	375	182	251	205	269	671	586	121	48	247	666	262	67	182	633	138	423	146	241.5	269	281	956	950.5	168	1080
IgM	DPMS0936	Melioidosis	Day21	1050	1509	1905	1186	1162.5	785	2273.5	2361	3094.5	1648	3012	301	695	608	1663	1207	225	411.5	327	188	185	1295.5	1521.5	1617	916	1766	602	177	158	91	594.5	321	997.5	223	180	203.5	310.5	1318	566	238	211.5	153.5	797	676.5	196	199.5
IgM	DPMS0937	Melioidosis	Day21	996.5	7692	2083	1901.5	1236	1355	2790.5	3283	1609	3126.5	1999	274.5	936.5	788.5	1319.5	1003.5	583	416	257	272	559	1327	1060	1169	844	1755	1890	758	814	180	307.5	369	1993	102	612	181	498.5	1016	570	665.5	566.5	349	1439	1597.5	169.5	140
IgM	DPMS0938	Melioidosis	Day21	794	372	1511	598	146	220	156	587	463.5	378	200	68	616	112	191	424.5	79.5	195.5	150.5	74	61.5	136	138	144.5	94	166.5	202.5	127	96.5	42	159	240	123	67.5	56	59	53	263	75.5	84	84.5	131	156	183	31	118
IgM	DPMS0939	Melioidosis	Day21	1418	394.5	2278	1546	520.5	567	556	960	526.5	1083	585.5	201	462	230	379.5	366	194	543	144.5	340	230	439	455	343	353	405.5	386.5	779	187.5	60	218	317	357	126	226	415	180	541	175	247	221.5	188	645.5	742	156.5	205
IgM	DPMS0940	Melioidosis	Day21	1025.5	42	2242	1668	839.5	657.5	1511	1737	1102	2984	1968	NA	328	379.5	1031.5	868	220	313.5	185	108	128.5	865	1064	1008.5	778	1282	555	93	425	103.5	186	353	501	186	211.5	115	248	1885.5	223	289	113	272.5	284.5	478.5	258	98
IgM	DPMS0941	Melioidosis	Day21	3551	10479	15844	11203	2606.5	1635	4191	8105.5	1803	4796	5200.5	793.5	821	602	2755	2497	2196	1735	453	727	263	2493	2587	2622	1572.5	3368	1425.5	823	512	247.5	389	1046	1254	599	565	247	511	1608	868.5	742	748	720	1560	1964.5	261	971
IgM	DPMS0942	Melioidosis	Day21	993	115	1975	1892	520	1595.5	1230	1495.5	1030	1148	1085.5	NA	277	115	824	588	186.5	264	916	80	85	620	641.5	905	443.5	888	303	107	649	220.5	457	297.5	396	137	124	76	100	425.5	3006	116	243	94.5	352	1045	302.5	139
IgM	DPMS0943	Melioidosis	Day21	1209	876.5	2348	2611.5	465	1638.5	770.5	988	2817	1611	644	NA	1171	311	605	544	238	515	410	795.5	152	457	520.5	7500.5	406	535	1110.5	692	794	199	15238	333.5	932	298	118	172	206	1742	158.5	612	100	419.5	530	755.5	100	204.5
IgM	DPMS0945	Melioidosis	Day21	2688.5	222	2735.5	968	229	12070	338	510	1111	667.5	399	114.5	477	227	306	254	181	188	141	107	75	282	258.5	262	196	325	318	78	199	43	221	215	275	248	105	63	95	201	86	91.5	123	101	230	287	77	74
IgM	DPMS0947	Melioidosis	Day21	1288.5	5663.5	3131	1032	510	1551	803	1369.5	834.5	1118	974	117	620.5	324	703	539.5	390	604	221.5	697.5	136	777	700	569	405	716	229	144	132	59	152	234	182.5	81.5	108	97	90	695	97	515	113	177.5	292	539	59.5	64
IgM	DPMS0948	Melioidosis	Day21	982	2192	1984	8581	981	1270	2054.5	3031.5	1080	1931	2301.5	786	617.5	512	1706	1065.5	341.5	469.5	409	226	171	1501	1473	1373	964	1691.5	1351	428	351.5	121	768	759	1007	216	295	337	379.5	1307.5	1154	1197.5	278	554	1365.5	1833	310	261
IgM	DPMS0953	Melioidosis	Day21	648	1433	1102	4602.5	2091	433.5	939	633	422.5	1011	816	115	215.5	138.5	515	360.5	159	121	112	74	108	2161	437	442	350	692.5	511.5	2472.5	295	56.5	476.5	177.5	374	285	313	134	242	225	166	181.5	404.5	114	423.5	643	53	99
IgM	DPMS0954	Melioidosis	Day21	1958	13435	3042	1914	450	2275	649	836.5	1856	1550.5	1045.5	422	738	341	534	396	190	356	400	519	193	656.5	457	480.5	457	1070	410	168	965	80.5	201	285	697	207	336	105	329.5	1571	178	432.5	237	235	293.5	497	344.5	154
IgM	DPMS0955	Melioidosis	Day21	2027	60	1782.5	1371	329	324	696	626	544	731	753	NA	222	622	448	287	122	195	97	75.5	65	344	456.5	338	227	458	440.5	114	151	110	159.5	153	219	132	77	178	102.5	241.5	457.5	123	125	89.5	151.5	280	179.5	135.5
IgM	DPMS0957	Melioidosis	Day21	762.5	548.5	3813	6064.5	545.5	1239	1017	7649	1462	1641	1327	NA	1076	312	1004	775	510	611	467	306	214	883	702.5	795	635	974	1487	600	348.5	100	1053	499	1352	630	332	194.5	510	1135	270	713	194	354	455	660.5	201	231
IgM	DPMS0959	Melioidosis	Day21	799	7476	3133.5	11749	3187.5	1156	1098	1217	1369.5	892	946.5	110.5	488	290	734	614	178	484	515.5	115.5	89	589	594	795	493.5	756	709	4288	126.5	55	370	275	358.5	203	193	116	305	631.5	1913.5	172	133.5	186	390	286.5	61	124
IgM	DPMS0960	Melioidosis	Day21	3263	873	13822	10875	1033	391	641	1545	919	1633	994.5	NA	935	444	334.5	251.5	540	654	649.5	179.5	337	527	540	486	464.5	597	2105.5	1377.5	873.5	90	954	1151	732	278.5	1155.5	239	598	575	256.5	1471	480	738.5	2185	2979	174	778.5
IgM	DPMS0964	Melioidosis	Day21	610	196	1067.5	1127	374	414	643	1205	1004	595	791	NA	261	94	554	307.5	383	133.5	168.5	107	84.5	630	558	506.5	334	557	984.5	765.5	167.5	72.5	305	418	780	153	193.5	139	142.5	729.5	188	301.5	201	101	616	1072	165	183
IgM	DPMS0966	Melioidosis	Day21	90	61	271.5	196	156	700	112.5	262	522	254.5	106	NA	411	296.5	141	119	131	154.5	183	333	103	220.5	107	115	103.5	117	1604	223	246	119.5	222	304.5	322	163	180	182	169	682	206.5	371	105.5	212	693	349	121	126
IgM	DPMS0967	Melioidosis	Day21	5818.5	155	2481	1282	9137	2344	1032	1840.5	1177	2157	640	NA	2612	324.5	406	390	2246	401.5	284	133	273	487	488	530	303	648.5	3393.5	19117	750.5	117	2940	1282	1117	148	548.5	238	1078	942	2323	814	177	1093.5	1432.5	1248.5	223	156
IgM	DPMS0973	Melioidosis	Day21	484	825	2428.5	5993	871	1255.5	1366	2963	1049	2061	1649	NA	643.5	342.5	1166.5	1352	293	500	954	338	266	989	1020	1008	908	1151	1163.5	577	387	247	1087	549	1213	404	220	344.5	212	917	175	516	254.5	746	2477	891	244	389
IgM	DPMS0974	Melioidosis	Day21	327.5	318.5	972	1324	408	592	793.5	1530.5	926	1157	808	153	628.5	366.5	660	699.5	219	270.5	220	532	163	653	600	572.5	428	701	214	108.5	82	64.5	148.5	145	186	87	91	72	83.5	311	77	122.5	148	168	399	353	110	145
IgM	DPMS0976	Melioidosis	Day21	945	539	1029.5	359	573.5	360	169	1456	357	353	208	NA	260.5	127	207	207	145.5	288	172	429	62	206.5	142	123	98	167.5	548	1098	449.5	40	197	142	199	51	169	56	86	406	1207.5	297	192	185	443.5	438	73	267.5
IgM	DPMS0977	Melioidosis	Day21	555	2362.5	1385	1087	148	511	216	489	862	678	363	NA	181	131	331	225	203	337	115	75	83.5	372	234	257	154.5	253	641	127.5	191	68	468	156.5	368	97	214.5	73	149.5	277	52.5	660.5	97	204.5	470	299	589	98
IgM	DPMS0979	Melioidosis	Day21	204	4490.5	1330.5	1442	686	1190	1180	1769.5	981	1512.5	1069	137	590.5	217	1037.5	965	163	282	136	277	116.5	860	878.5	856	853	1045.5	462	116	177.5	67	514	140	206	84.5	97	75	122	373.5	329	153	156	157.5	212	364	360	237
IgM	DPMS0981	Melioidosis	Day21	1549	15391	3795	2177	325	763	490	2044	1091	1502	466	118	354.5	346	534.5	581.5	113	353.5	347	124	133.5	391	413	365	303	434.5	1229	388.5	125	66	1068	195	529	249	230	75	196	612.5	355	669.5	92	217	656	338	178	110
IgM	DPMS0985	Melioidosis	Day21	1240	3816	4543	1645	602	1761.5	1171	1918	548.5	848	1364.5	NA	311.5	108	1011.5	792	123	2663.5	97	103.5	89	1214.5	762.5	921	486	953.5	654.5	164.5	94	38	92.5	186	407	50	314	43.5	88.5	189	1903.5	613	91.5	153	294	461	122.5	91
IgM	DPMS0988	Melioidosis	Day21	1805	645	2036.5	3176	618	467	819	831	2151	1352.5	679	NA	697.5	291	356	869	146	286	235.5	112.5	128	398.5	432.5	848	320	414.5	502.5	201	189	44	534	207	204	39	157	48	172	186.5	141	135	90.5	156	347.5	392	42	72
IgM	DPMS0989	Melioidosis	Day21	739	450	1544.5	730.5	324	1992	593	1420.5	423	713	618	375.5	238	157	481.5	319	175	378	218.5	207	163	577	404	460	258.5	459	233	72	79.5	44	112	138	88	56	101	56	54	211	58	139	177	172.5	395	562	78	95
IgM	DPMS0990	Melioidosis	Day21	503	378	1118.5	647	1509	1776.5	516	430	1432	1074	382	177	738	180	241	351	129	297	165.5	227	104	320	255	272	366	284	2567	1753.5	260	52	1341	165	715	152	85.5	74	72.5	351.5	2737	184	99	141	620	379	38	268
IgM	DPMS0992	Melioidosis	Day21	310	123.5	1185.5	1631	419	517	586	1390	793	1108	768	171	1457.5	283.5	486.5	448	559	320	201.5	266.5	138	530	522	470	350.5	552	632	300	181	51	264	414	776.5	96	272	88	160	346	243.5	283.5	210	223.5	2334.5	651	85	150
IgM	DPMS0997	Melioidosis	Day21	1264	16122.5	1860	707	2355	1038.5	1162.5	2769	1431.5	1135.5	1414	NA	233	3446	1345	1265.5	149	651	450	80.5	109	1220.5	944.5	1028	649	849	4262.5	3524	135.5	47	1566	735	272.5	603	109	227.5	180	155.5	594	605.5	87	111	1057.5	280.5	33	473
IgM	DPMS0999	Melioidosis	Day21	2271	1823	3295	1225	3965	2746.5	4907	1760	1808	2050	3961	NA	1109	357.5	2567	1849	188	537	228	172	115	1656	2134	1989	1174	2798.5	1712	11922.5	280	59	876	731	799.5	313	250	150.5	209	555	225	480	133	183	3256	442	79	185.5
IgM	DPMS1001	Melioidosis	Day21	408.5	104	1805	1338	629	979	647.5	1088	692	846.5	686.5	601	405.5	1751	625	477	144	227	152	505	145	533	379	420.5	458	586	502	159.5	167	180	108	152	592.5	301.5	112	109	197	609	104.5	107	97	102	186	638	50.5	125
IgM	DPMS1002	Melioidosis	Day21	1208	1776	3034	1984	543	704	727.5	970	1895.5	909.5	275	164	644	267	175	138	138.5	617.5	206	61	129	251	222	193.5	184	238	483	714	117	37	4940	268	149.5	73	171.5	92	139	559	59	128	157	138	222	253	178.5	107
IgM	DPMS1003	Melioidosis	Day21	845	2858.5	1673	7269.5	414	637	696	1354	580	827	718.5	213	794	484	619	400	186	858	340	198	321.5	550	396.5	477	500	519.5	766	162.5	169	71	481	281	3454	226	206	114	165	1353	808	115	208	138	214	392.5	180	162
IgM	DPMS1004	Melioidosis	Day21	780.5	8787	1460	5618.5	367.5	986	740	1293	1708	1177.5	1128	NA	735	231	690	502	173	382	472.5	177.5	160	621	517	610.5	426	717	854	146.5	362.5	414	910.5	412	803	161.5	239.5	462	255	1271.5	282	395.5	134	164	579	621	289	143.5
IgM	DPMS1012	Melioidosis	Day21	2514	387.5	3336	1248	288	749.5	586.5	1830	757	1064	535	NA	392	239	337.5	402	191	308.5	262	255	104	332	296	319	294	422	935	248.5	502	72	328	289	286	164	188	124.5	232	578	131	406	128	308	496	527.5	73	311
IgM	DPMS1014	Melioidosis	Day21	826	6705	850	17285	161	231	318	1248	644	905.5	470	234	134.5	133	178	197	88	151	155	525	150	213.5	219	225	146	369	817	218	350	58	241	187	214	64	260	94	101	305.5	91	154	81	95	153.5	392	35	72
IgM	DPMS1015	Melioidosis	Day21	1988	1961	5267	3458	400	446	766.5	1209	1027	721	896	NA	537	343	482	393.5	417	356	180.5	407	103.5	589	630	493	331	585	599	518	253	71.5	1048	358	296	171	135	63	151	298	108	367	119.5	241.5	329	366	577	201
IgM	DPMS1017	Melioidosis	Day21	1373	356.5	3148	4017	813.5	469	680	1725	2252	1981	1059	NA	768.5	547	520	368	101.5	195	224	114.5	109	444	413.5	498	411	928	1935	1151	1051	130.5	414.5	348	492	468.5	537	185	498	1499	150	243	223	151.5	426	402	107	183
IgM	DPMS1018	Melioidosis	Day21	1310	534	3447	3428	687	1264	1426.5	4471	2253	3313	1440	1472	881	1041.5	1231	1017	670	808.5	1013	709	212	1444	1097.5	1055	1078.5	1267.5	2031	459	652.5	111	821	402	891.5	283	401	1129	257.5	646.5	1097	862	257	415	950	600.5	331.5	225
IgM	DPMS1024	Melioidosis	Day21	1003	25	2018.5	692.5	563	370	504	678	603	1605.5	400	112.5	758	165.5	296	292	181.5	240	132	173	96	301.5	264	295.5	209	346	338.5	1359	371	67	155.5	126	214	66.5	96	326	160	367.5	49.5	89.5	NA	NA	NA	NA	NA	NA
IgM	DPMS1026	Melioidosis	Day21	1068.5	971	2463.5	1461	530	447	1136	1660	490.5	859	1447.5	156	255	138	759	603	112.5	180.5	107	83	83	643.5	704	777	457	887	178.5	81	61	39	267	150	86.5	51	72	45	103	66	1196	120	NA	NA	NA	NA	NA	NA
IgM	DPMS1027	Melioidosis	Day21	401.5	5356	1302	1098.5	1235	253	222	980	829.5	1832	244	NA	612.5	388	196.5	207	121	299	174	243.5	111	192	246.5	295.5	146	249	NA	NA	NA	NA	NA	NA	NA	NA	NA	NA	NA	NA	NA	NA	101	604	349	566	74.5	105
1 - DPMS = Darwin Prospective Melioidosis Study
[truncated: 2 more columns]
